# Supplementary material for: Identification of extracellular matrix-related biomarkers in colon adenocarcinoma by bioinformatics and experimental validation
Source: Front Immunol. 2024 Apr 17;15:1371584. doi: 10.3389/fimmu.2024.1371584 (PMC11061380; doi:10.3389/fimmu.2024.1371584)
Supplement: Supplementary file 3 [file Table_2.xlsx]

## Sheet: GO
Table S2. GO terms and KEGG pathways enriched in ECM-related DEGs
ID	Description	GeneRatio	BgRatio	pvalue	p.adjust	qvalue	geneID	Count
GO:0030198	extracellular matrix organization	90/464	307/18800	7.13668e-72	1.87155e-68	1.11297e-68	ABI3BP/ADAM8/ADAMTS1/ADAMTS12/ADAMTS14/ADAMTS18/ADAMTS2/ADAMTS20/ADAMTS6/ADAMTS8/ADAMTSL2/ADAMTSL3/ADAMTSL4/AGT/ANGPTL7/BMP2/COL10A1/COL11A1/COL12A1/COL14A1/COL17A1/COL19A1/COL1A1/COL1A2/COL22A1/COL23A1/COL27A1/COL28A1/COL3A1/COL4A1/COL4A5/COL4A6/COL5A1/COL5A2/COL5A3/COL6A5/COL6A6/COL8A1/COL9A1/COL9A2/COL9A3/COMP/CTSG/CTSS/DMP1/DPT/EGFL6/ELANE/FBLN1/FBLN2/FBLN5/HPSE2/IBSP/LOX/LOXL2/LOXL4/MFAP4/MM…	90
GO:0043062	extracellular structure organization	90/464	308/18800	9.88148e-72	1.87155e-68	1.11297e-68	ABI3BP/ADAM8/ADAMTS1/ADAMTS12/ADAMTS14/ADAMTS18/ADAMTS2/ADAMTS20/ADAMTS6/ADAMTS8/ADAMTSL2/ADAMTSL3/ADAMTSL4/AGT/ANGPTL7/BMP2/COL10A1/COL11A1/COL12A1/COL14A1/COL17A1/COL19A1/COL1A1/COL1A2/COL22A1/COL23A1/COL27A1/COL28A1/COL3A1/COL4A1/COL4A5/COL4A6/COL5A1/COL5A2/COL5A3/COL6A5/COL6A6/COL8A1/COL9A1/COL9A2/COL9A3/COMP/CTSG/CTSS/DMP1/DPT/EGFL6/ELANE/FBLN1/FBLN2/FBLN5/HPSE2/IBSP/LOX/LOXL2/LOXL4/MFAP4/MM…	90
GO:0045229	external encapsulating structure organization	90/464	310/18800	1.88685e-71	2.38246e-68	1.41679e-68	ABI3BP/ADAM8/ADAMTS1/ADAMTS12/ADAMTS14/ADAMTS18/ADAMTS2/ADAMTS20/ADAMTS6/ADAMTS8/ADAMTSL2/ADAMTSL3/ADAMTSL4/AGT/ANGPTL7/BMP2/COL10A1/COL11A1/COL12A1/COL14A1/COL17A1/COL19A1/COL1A1/COL1A2/COL22A1/COL23A1/COL27A1/COL28A1/COL3A1/COL4A1/COL4A5/COL4A6/COL5A1/COL5A2/COL5A3/COL6A5/COL6A6/COL8A1/COL9A1/COL9A2/COL9A3/COMP/CTSG/CTSS/DMP1/DPT/EGFL6/ELANE/FBLN1/FBLN2/FBLN5/HPSE2/IBSP/LOX/LOXL2/LOXL4/MFAP4/MM…	90
GO:0060326	cell chemotaxis	60/464	315/18800	6.76758e-36	6.4089e-33	3.81122e-33	ADAM8/CCL1/CCL11/CCL13/CCL14/CCL15/CCL16/CCL19/CCL20/CCL21/CCL23/CCL24/CCL25/CCL26/CCL28/CCL3/CCL3L3/CCL5/CCL8/CSF1/CTSG/CXCL1/CXCL10/CXCL11/CXCL12/CXCL13/CXCL2/CXCL3/CXCL5/CXCL6/F7/FGF16/FGF18/FGF2/FGF4/HRG/IL10/IL16/IL1B/IL23A/LGALS3/LOX/MMP28/MSTN/PDGFD/PF4/PGF/PPBP/PTN/S100A7/SERPINE1/SFTPD/SLIT2/THBS4/TNFAIP6/TNFSF11/VEGFA/WNT5A/XCL1/XCL2	60
GO:0050900	leukocyte migration	64/464	384/18800	1.20126e-34	9.10076e-32	5.412e-32	ADAM8/BMP5/CCL1/CCL11/CCL13/CCL14/CCL15/CCL16/CCL19/CCL20/CCL21/CCL23/CCL24/CCL25/CCL26/CCL28/CCL3/CCL3L3/CCL5/CCL8/CSF1/CTSG/CXCL1/CXCL10/CXCL11/CXCL12/CXCL13/CXCL2/CXCL3/CXCL5/CXCL6/ELANE/F7/IL10/IL16/IL17A/IL1A/IL1B/IL23A/KITLG/LEP/LGALS3/MMP14/MMP28/MMP9/MSTN/PDGFD/PF4/PGF/PLG/PPBP/PTN/S100A7/SERPINE1/SFTPD/SLIT2/THBS4/TNFAIP6/TNFSF11/VEGFA/WNT5A/XCL1/XCL2/ZP3	64
GO:0030595	leukocyte chemotaxis	52/464	236/18800	1.7358e-34	1.09587e-31	6.51687e-32	ADAM8/CCL1/CCL11/CCL13/CCL14/CCL15/CCL16/CCL19/CCL20/CCL21/CCL23/CCL24/CCL25/CCL26/CCL3/CCL3L3/CCL5/CCL8/CSF1/CTSG/CXCL1/CXCL10/CXCL11/CXCL12/CXCL13/CXCL2/CXCL3/CXCL5/CXCL6/F7/IL10/IL16/IL1B/IL23A/LGALS3/MMP28/MSTN/PF4/PGF/PPBP/PTN/S100A7/SERPINE1/SFTPD/SLIT2/THBS4/TNFAIP6/TNFSF11/VEGFA/WNT5A/XCL1/XCL2	52
GO:0097529	myeloid leukocyte migration	51/464	229/18800	4.44818e-34	2.4071e-31	1.43144e-31	ADAM8/CCL1/CCL11/CCL13/CCL14/CCL15/CCL16/CCL19/CCL20/CCL21/CCL23/CCL24/CCL25/CCL26/CCL3/CCL3L3/CCL5/CCL8/CSF1/CTSG/CXCL1/CXCL10/CXCL11/CXCL12/CXCL13/CXCL2/CXCL3/CXCL5/CXCL6/IL17A/IL1A/IL1B/IL23A/LGALS3/MMP14/MMP28/MSTN/PDGFD/PF4/PGF/PPBP/S100A7/SERPINE1/SFTPD/SLIT2/THBS4/TNFAIP6/TNFSF11/VEGFA/XCL1/XCL2	51
GO:0097530	granulocyte migration	41/464	154/18800	6.87213e-31	3.25395e-28	1.93505e-28	ADAM8/CCL1/CCL11/CCL13/CCL14/CCL15/CCL16/CCL19/CCL20/CCL21/CCL23/CCL24/CCL25/CCL26/CCL3/CCL3L3/CCL5/CCL8/CSF1/CXCL1/CXCL10/CXCL11/CXCL13/CXCL2/CXCL3/CXCL5/CXCL6/IL17A/IL1A/IL1B/IL23A/LGALS3/MSTN/PF4/PPBP/S100A7/SLIT2/THBS4/TNFAIP6/XCL1/XCL2	41
GO:0071621	granulocyte chemotaxis	38/464	128/18800	1.173e-30	4.93701e-28	2.93592e-28	CCL1/CCL11/CCL13/CCL14/CCL15/CCL16/CCL19/CCL20/CCL21/CCL23/CCL24/CCL25/CCL26/CCL3/CCL3L3/CCL5/CCL8/CSF1/CXCL1/CXCL10/CXCL11/CXCL13/CXCL2/CXCL3/CXCL5/CXCL6/IL1B/IL23A/LGALS3/MSTN/PF4/PPBP/S100A7/SLIT2/THBS4/TNFAIP6/XCL1/XCL2	38
GO:0030593	neutrophil chemotaxis	35/464	106/18800	3.94992e-30	1.49623e-27	8.89771e-28	CCL1/CCL11/CCL13/CCL14/CCL15/CCL16/CCL19/CCL20/CCL21/CCL23/CCL24/CCL25/CCL26/CCL3/CCL3L3/CCL5/CCL8/CXCL1/CXCL10/CXCL11/CXCL13/CXCL2/CXCL3/CXCL5/CXCL6/IL1B/IL23A/LGALS3/PF4/PPBP/SLIT2/THBS4/TNFAIP6/XCL1/XCL2	35
GO:1990266	neutrophil migration	37/464	128/18800	2.09782e-29	7.22414e-27	4.29602e-27	ADAM8/CCL1/CCL11/CCL13/CCL14/CCL15/CCL16/CCL19/CCL20/CCL21/CCL23/CCL24/CCL25/CCL26/CCL3/CCL3L3/CCL5/CCL8/CXCL1/CXCL10/CXCL11/CXCL13/CXCL2/CXCL3/CXCL5/CXCL6/IL1A/IL1B/IL23A/LGALS3/PF4/PPBP/SLIT2/THBS4/TNFAIP6/XCL1/XCL2	37
GO:0070098	chemokine-mediated signaling pathway	32/464	89/18800	5.27679e-29	1.5851e-26	9.42623e-27	CCL1/CCL11/CCL13/CCL14/CCL15/CCL16/CCL19/CCL20/CCL21/CCL23/CCL24/CCL25/CCL26/CCL3/CCL3L3/CCL5/CCL8/CXCL1/CXCL10/CXCL11/CXCL12/CXCL13/CXCL2/CXCL3/CXCL5/CXCL6/PF4/PPBP/SLIT2/SLIT3/XCL1/XCL2	32
GO:1990868	response to chemokine	33/464	97/18800	5.85836e-29	1.5851e-26	9.42623e-27	CCL1/CCL11/CCL13/CCL14/CCL15/CCL16/CCL19/CCL20/CCL21/CCL23/CCL24/CCL25/CCL26/CCL3/CCL3L3/CCL5/CCL8/CXCL1/CXCL10/CXCL11/CXCL12/CXCL13/CXCL2/CXCL3/CXCL5/CXCL6/LOX/PF4/PPBP/SLIT2/SLIT3/XCL1/XCL2	33
GO:1990869	cellular response to chemokine	33/464	97/18800	5.85836e-29	1.5851e-26	9.42623e-27	CCL1/CCL11/CCL13/CCL14/CCL15/CCL16/CCL19/CCL20/CCL21/CCL23/CCL24/CCL25/CCL26/CCL3/CCL3L3/CCL5/CCL8/CXCL1/CXCL10/CXCL11/CXCL12/CXCL13/CXCL2/CXCL3/CXCL5/CXCL6/LOX/PF4/PPBP/SLIT2/SLIT3/XCL1/XCL2	33
GO:0043410	positive regulation of MAPK cascade	64/464	491/18800	2.87463e-28	7.2594e-26	4.31699e-26	ADAM8/ANGPT1/BMP2/BMP4/CCL1/CCL11/CCL13/CCL14/CCL15/CCL16/CCL19/CCL20/CCL21/CCL23/CCL24/CCL25/CCL26/CCL3/CCL3L3/CCL5/CCL8/CSPG4/ELANE/EPGN/EPO/FGA/FGB/FGF10/FGF18/FGF19/FGF2/FGF20/FGF21/FGF23/FGF4/FGF8/FGG/GDF15/GDF6/GH1/IGF1/IGF2/IGFBP6/IL11/IL1A/IL1B/KITLG/LEP/LIF/MMP8/NODAL/NRG1/OSM/PDGFD/S100A7/SERPINF2/TDGF1/TNFSF11/VEGFA/WNT5A/WNT7A/WNT7B/XCL1/XCL2	64
GO:0050920	regulation of chemotaxis	45/464	225/18800	5.09172e-28	1.20547e-25	7.16861e-26	ANGPT2/CCL1/CCL19/CCL21/CCL26/CCL3/CCL5/CSF1/CXCL10/CXCL12/CXCL13/ELANE/F7/FGF10/FGF16/FGF18/FGF2/FGF4/HRG/IL16/IL23A/MMP28/MSTN/PDGFD/PGF/PLXNA3/PTN/S100A7/SEMA3D/SEMA3E/SEMA3F/SEMA3G/SEMA4G/SEMA6A/SEMA6D/SERPINE1/SLIT2/THBS4/TNFAIP6/VEGFA/WNT3/WNT3A/WNT5A/XCL1/XCL2	45
GO:0061448	connective tissue development	47/464	260/18800	3.4669e-27	7.72508e-25	4.59392e-25	ADAMTS12/AMELX/BGN/BMP2/BMP3/BMP4/BMP5/BMP6/BMP7/COL11A1/COL1A1/COL27A1/COL3A1/COL5A1/COMP/CSF1/EFEMP1/EPYC/FGF18/FGF2/FGF4/FGF9/GDF5/GDF6/GDF7/HYAL3/IL17F/LEP/LOX/LOXL2/MATN3/MGP/MMP13/PDGFD/RSPO2/SERPINB7/SERPINH1/SFRP2/SULF1/TGFBI/TIMP1/WNT11/WNT2B/WNT5A/WNT7A/WNT7B/WNT9A	47
GO:0051216	cartilage development	41/464	195/18800	1.66347e-26	3.50068e-24	2.08177e-24	ADAMTS12/AMELX/BGN/BMP2/BMP3/BMP4/BMP5/BMP6/BMP7/COL11A1/COL1A1/COL27A1/COL3A1/COMP/EFEMP1/EPYC/FGF18/FGF2/FGF4/FGF9/GDF5/GDF6/HYAL3/IL17F/LEP/LOXL2/MATN3/MGP/MMP13/RSPO2/SERPINH1/SFRP2/SULF1/TGFBI/TIMP1/WNT11/WNT2B/WNT5A/WNT7A/WNT7B/WNT9A	41
GO:0070374	positive regulation of ERK1 and ERK2 cascade	43/464	220/18800	2.19915e-26	4.38442e-24	2.60731e-24	ANGPT1/BMP2/BMP4/CCL1/CCL11/CCL13/CCL14/CCL15/CCL16/CCL19/CCL20/CCL21/CCL23/CCL24/CCL25/CCL26/CCL3/CCL3L3/CCL5/CCL8/EPO/FGA/FGB/FGF10/FGF18/FGF19/FGF2/FGF20/FGF21/FGF23/FGF4/FGF8/FGG/IGF1/IL1A/NODAL/NRG1/PDGFD/S100A7/SERPINF2/TNFSF11/XCL1/XCL2	43
GO:0070371	ERK1 and ERK2 cascade	51/464	335/18800	8.58475e-26	1.62595e-23	9.66914e-24	ADIPOQ/AGT/ANGPT1/BMP2/BMP4/C1QL4/CCL1/CCL11/CCL13/CCL14/CCL15/CCL16/CCL19/CCL20/CCL21/CCL23/CCL24/CCL25/CCL26/CCL3/CCL3L3/CCL5/CCL8/CTSH/EPO/FBLN1/FGA/FGB/FGF10/FGF18/FGF19/FGF2/FGF20/FGF21/FGF23/FGF4/FGF8/FGG/IGF1/IL1A/IL1B/LIF/NODAL/NRG1/PDGFD/S100A7/SEMA6A/SERPINF2/TNFSF11/XCL1/XCL2	51
GO:0002548	monocyte chemotaxis	27/464	70/18800	1.26762e-25	2.28654e-23	1.35975e-23	CCL1/CCL11/CCL13/CCL14/CCL15/CCL16/CCL19/CCL20/CCL21/CCL23/CCL24/CCL25/CCL26/CCL3/CCL3L3/CCL5/CCL8/CTSG/CXCL10/CXCL12/LGALS3/S100A7/SERPINE1/SLIT2/TNFSF11/XCL1/XCL2	27
GO:0070372	regulation of ERK1 and ERK2 cascade	49/464	311/18800	1.69287e-25	2.91482e-23	1.73337e-23	ADIPOQ/ANGPT1/BMP2/BMP4/C1QL4/CCL1/CCL11/CCL13/CCL14/CCL15/CCL16/CCL19/CCL20/CCL21/CCL23/CCL24/CCL25/CCL26/CCL3/CCL3L3/CCL5/CCL8/EPO/FBLN1/FGA/FGB/FGF10/FGF18/FGF19/FGF2/FGF20/FGF21/FGF23/FGF4/FGF8/FGG/IGF1/IL1A/IL1B/LIF/NODAL/NRG1/PDGFD/S100A7/SEMA6A/SERPINF2/TNFSF11/XCL1/XCL2	49
GO:0001503	ossification	55/464	420/18800	1.87236e-24	3.05862e-22	1.81889e-22	ADAMTS12/AMELX/AREG/BMP2/BMP3/BMP4/BMP5/BMP6/BMP7/CCL3/CHRDL1/CLEC3A/CLEC3B/CLEC5A/COL11A1/COL1A1/COL1A2/COL5A2/COMP/CSF1/CTHRC1/DMP1/FGF18/FGF2/FGF23/FGF9/FSTL3/GDF5/IBSP/IGF1/IGF2/IGSF10/LEP/LOX/MGP/MMP13/MMP14/MMP9/OMD/PTN/RSPO2/SCUBE3/SFRP1/SFRP2/SHH/SMOC1/SPP1/TNFAIP6/TNFSF11/VCAN/WNT11/WNT3/WNT3A/WNT5A/WNT7B	55
GO:0032963	collagen metabolic process	30/464	101/18800	1.93788e-24	3.05862e-22	1.81889e-22	ADAMTS14/ADAMTS2/AMELX/BMP4/COL1A1/COL1A2/COL5A1/CTSS/F2/MFAP4/MMP1/MMP10/MMP11/MMP12/MMP13/MMP14/MMP20/MMP25/MMP27/MMP28/MMP3/MMP7/MMP8/MMP9/PLOD3/PRSS2/SERPINB7/SERPINF2/SERPINH1/TNXB	30
GO:0030199	collagen fibril organization	25/464	62/18800	2.15314e-24	3.26244e-22	1.94009e-22	ADAMTS12/ADAMTS14/ADAMTS2/COL11A1/COL12A1/COL14A1/COL1A1/COL1A2/COL3A1/COL5A1/COL5A2/COL5A3/COMP/DPT/LOX/LOXL2/LOXL4/MMP11/OPTC/PLOD3/SERPINF2/SERPINH1/SFRP2/TLL1/TNXB	25
GO:0022407	regulation of cell-cell adhesion	57/464	456/18800	2.73472e-24	3.98428e-22	2.36935e-22	ADAM8/ADAMTS18/ADIPOQ/BMP2/BMP4/BMP6/BMP7/CCL19/CCL21/CCL25/CCL28/CCL5/CD209/CELA2A/CLEC4G/CTSG/CXCL12/CXCL13/EBI3/ELANE/EPO/FGA/FGB/FGG/FGL1/FGL2/FSTL3/IGF1/IGF2/IL10/IL1A/IL1B/IL1RN/IL2/IL23A/LEP/LGALS3/LGALS9B/LGALS9C/MEGF10/MMRN1/MUC21/NODAL/PLG/SERPINE2/SERPINF2/SFTPD/SHH/TNFSF11/TNFSF4/TNFSF9/TNR/VEGFA/WNT3A/WNT5A/XCL1/ZP3	57
GO:0048247	lymphocyte chemotaxis	25/464	64/18800	5.59734e-24	7.85286e-22	4.6699e-22	ADAM8/CCL1/CCL11/CCL13/CCL14/CCL15/CCL16/CCL19/CCL20/CCL21/CCL23/CCL24/CCL25/CCL26/CCL3/CCL3L3/CCL5/CCL8/CXCL10/CXCL11/CXCL13/S100A7/WNT5A/XCL1/XCL2	25
GO:0045785	positive regulation of cell adhesion	55/464	446/18800	3.59859e-23	4.86837e-21	2.8951e-21	ABI3BP/ADAM8/ANGPT1/BMP7/CCL19/CCL21/CCL25/CCL28/CCL5/CD209/COL8A1/CSF1/CTSG/CXCL12/CXCL13/DMP1/EBI3/EDIL3/EGFL6/ELANE/EPO/FBLN2/FGA/FGB/FGG/FSTL3/HRG/IBSP/IGF1/IGF2/IL10/IL1A/IL1B/IL2/IL23A/LEP/LIF/MEGF10/MMRN1/NODAL/PRSS2/SERPINF2/SFRP1/SFRP2/SHH/TNFSF11/TNFSF4/TNFSF9/VEGFA/VIT/VWC2/WNT3A/WNT5A/XCL1/ZP3	55
GO:0007162	negative regulation of cell adhesion	45/464	305/18800	2.78481e-22	3.63754e-20	2.16316e-20	ADAMDEC1/ADAMTS18/ADIPOQ/ANGPT1/ANGPT2/BMP2/BMP4/BMP6/CCL21/CCL25/CCL28/CLEC4G/COL1A1/CTSG/CXCL12/FBLN1/FGG/FGL1/FGL2/HRG/IL10/IL1RN/IL2/KNG1/LGALS3/LGALS9B/LGALS9C/MMP12/MMP14/MUC21/PLG/PLXNA1/PLXNA2/PLXNA3/SEMA3E/SEMA6A/SERPINE1/SERPINE2/SFTPD/SHH/TGFBI/TNFSF4/TNR/VEGFA/XCL1	45
GO:0010951	negative regulation of endopeptidase activity	41/464	251/18800	4.33397e-22	5.47236e-20	3.25428e-20	A2M/A2ML1/AGT/AMBP/ANXA8L1/COL28A1/COL7A1/CPAMD8/CST1/CST11/CST2/CST4/CST5/CST6/CSTL1/HRG/ITIH2/ITIH5/KNG1/MMP9/NGF/SERPINA10/SERPINA4/SERPINA7/SERPINA9/SERPINB2/SERPINB3/SERPINB4/SERPINB5/SERPINB7/SERPIND1/SERPINE1/SERPINE2/SERPINF2/SERPINH1/SERPINI2/SFRP2/SPOCK3/TIMP1/VEGFA/WFIKKN2	41
GO:0002685	regulation of leukocyte migration	38/464	218/18800	1.40996e-21	1.72288e-19	1.02455e-19	ADAM8/BMP5/CCL1/CCL19/CCL20/CCL21/CCL24/CCL25/CCL28/CCL3/CCL5/CCL8/CSF1/CXCL10/CXCL12/CXCL13/ELANE/F7/IL1A/IL23A/KITLG/LGALS3/MMP14/MMP28/MSTN/PDGFD/PGF/PTN/S100A7/SERPINE1/SLIT2/THBS4/TNFAIP6/VEGFA/WNT5A/XCL1/XCL2/ZP3	38
GO:0010466	negative regulation of peptidase activity	41/464	262/18800	2.2914e-21	2.71245e-19	1.61303e-19	A2M/A2ML1/AGT/AMBP/ANXA8L1/COL28A1/COL7A1/CPAMD8/CST1/CST11/CST2/CST4/CST5/CST6/CSTL1/HRG/ITIH2/ITIH5/KNG1/MMP9/NGF/SERPINA10/SERPINA4/SERPINA7/SERPINA9/SERPINB2/SERPINB3/SERPINB4/SERPINB5/SERPINB7/SERPIND1/SERPINE1/SERPINE2/SERPINF2/SERPINH1/SERPINI2/SFRP2/SPOCK3/TIMP1/VEGFA/WFIKKN2	41
GO:0071674	mononuclear cell migration	36/464	199/18800	4.617e-21	5.29976e-19	3.15164e-19	ADAM8/BMP5/CCL1/CCL11/CCL13/CCL14/CCL15/CCL16/CCL19/CCL20/CCL21/CCL23/CCL24/CCL25/CCL26/CCL3/CCL3L3/CCL5/CCL8/CSF1/CTSG/CXCL10/CXCL11/CXCL12/CXCL13/LGALS3/MSTN/PDGFD/PLG/S100A7/SERPINE1/SLIT2/TNFSF11/WNT5A/XCL1/XCL2	36
GO:0002687	positive regulation of leukocyte migration	31/464	141/18800	6.45294e-21	7.18934e-19	4.27532e-19	ADAM8/CCL1/CCL19/CCL20/CCL21/CCL24/CCL3/CCL5/CCL8/CSF1/CXCL10/CXCL12/CXCL13/F7/IL1A/IL23A/KITLG/LGALS3/MMP14/MSTN/PDGFD/PGF/PTN/S100A7/SERPINE1/THBS4/VEGFA/WNT5A/XCL1/XCL2/ZP3	31
GO:0050731	positive regulation of peptidyl-tyrosine phosphorylation	35/464	190/18800	8.90278e-21	9.63535e-19	5.72991e-19	ADIPOQ/AGT/ANGPT1/AREG/BMP6/BTC/CCL5/CLEC6A/CSF2/CSF3/CSPG4/EPGN/EPO/EREG/FGF10/FGF7/FGF8/GH1/IGF1/IGF2/IL11/IL13/IL2/IL20/IL23A/KITLG/LEP/LIF/NRG1/OSM/RELN/TDGF1/THBS4/VEGFA/WNT3A	35
GO:0071347	cellular response to interleukin-1	28/464	111/18800	9.58259e-21	1.0083e-18	5.99612e-19	ADAMTS12/CCL1/CCL11/CCL13/CCL14/CCL15/CCL16/CCL19/CCL20/CCL21/CCL23/CCL24/CCL25/CCL26/CCL3/CCL3L3/CCL5/CCL8/FGB/FGG/HYAL3/IL17A/IL1B/IL1RN/INHBB/SFRP1/XCL1/XCL2	28
GO:0019730	antimicrobial humoral response	29/464	122/18800	1.17061e-20	1.19845e-18	7.12691e-19	CCL13/COLEC11/CTSG/CXCL1/CXCL10/CXCL11/CXCL13/CXCL2/CXCL3/CXCL5/CXCL6/ELANE/F2/FGA/FGB/HRG/IL17A/IL17F/MUC7/PF4/PPBP/PRSS2/REG1A/REG1B/REG3A/REG3G/S100A7/SFTPD/SPON2	29
GO:0032103	positive regulation of response to external stimulus	51/464	442/18800	3.03753e-20	3.02794e-18	1.80064e-18	ADAM8/AGT/BMP6/CCL1/CCL19/CCL21/CCL24/CCL26/CCL3/CCL5/CLEC6A/COCH/CSF1/CXCL10/CXCL12/CXCL13/EREG/F2/F7/FCN1/FGF10/FGF16/FGF18/FGF2/HRG/IL16/IL17A/IL17F/IL1B/IL2/IL23A/MMP12/MMP8/MSTN/OSM/PDGFD/PGF/PLG/PTN/S100A7/SERPINE1/SERPINF2/SLIT2/THBS4/TNFSF11/TNFSF4/VEGFA/WNT5A/XCL1/XCL2/ZP3	51
GO:0050730	regulation of peptidyl-tyrosine phosphorylation	39/464	261/18800	1.21414e-19	1.17927e-17	7.01283e-18	ADIPOQ/AGT/ANGPT1/AREG/BMP6/BTC/CCL5/CLEC6A/CSF2/CSF3/CSPG4/EPGN/EPO/EREG/FGF10/FGF7/FGF8/GH1/HRG/IGF1/IGF2/IL11/IL13/IL2/IL20/IL23A/KITLG/LEP/LIF/NRG1/OSM/PDGFD/RELN/SFRP1/SFRP2/TDGF1/THBS4/VEGFA/WNT3A	39
GO:0090092	regulation of transmembrane receptor protein serine/threonine kinase signaling pathway	39/464	267/18800	2.76241e-19	2.616e-17	1.55567e-17	ADAMTSL2/BMP2/BMP3/BMP4/BMP5/BMP6/BMP7/CHRDL1/CILP/FGF10/FGF9/FSTL3/GDF15/GDF5/GDF6/GDF7/HTRA3/HTRA4/IL17F/INHA/INHBA/INHBB/INHBE/LOX/LTBP4/MSTN/NODAL/PCSK6/SCUBE3/SFRP1/SFRP2/SFRP4/SFRP5/SHH/SULF1/TNFAIP6/VWC2/WFIKKN2/WNT5A	39
GO:0019221	cytokine-mediated signaling pathway	52/464	486/18800	3.67396e-19	3.39438e-17	2.01855e-17	ADIPOQ/ANGPT1/CCL1/CCL11/CCL13/CCL14/CCL15/CCL16/CCL19/CCL20/CCL21/CCL23/CCL24/CCL25/CCL26/CCL3/CCL3L3/CCL5/CCL8/CSF1/CSF2/CSF3/CTSG/CXCL1/CXCL10/CXCL11/CXCL12/CXCL13/CXCL2/CXCL3/CXCL5/CXCL6/EBI3/EPO/EREG/IFNE/IL17A/IL17F/IL1A/IL1B/IL1RN/LEP/MMP12/OSM/PF4/PPBP/SLIT2/SLIT3/TNFSF11/WNT5A/XCL1/XCL2	52
GO:0045861	negative regulation of proteolysis	44/464	350/18800	5.00782e-19	4.51658e-17	2.6859e-17	A2M/A2ML1/AGT/AMBP/ANXA8L1/COL28A1/COL7A1/CPAMD8/CST1/CST11/CST2/CST4/CST5/CST6/CSTL1/F2/HRG/IL10/ITIH2/ITIH5/KNG1/MMP9/NGF/SERPINA10/SERPINA4/SERPINA7/SERPINA9/SERPINB2/SERPINB3/SERPINB4/SERPINB5/SERPINB7/SERPIND1/SERPINE1/SERPINE2/SERPINF2/SERPINH1/SERPINI2/SFRP2/SHH/SPOCK3/TIMP1/VEGFA/WFIKKN2	44
GO:0050921	positive regulation of chemotaxis	29/464	140/18800	6.95735e-19	6.12894e-17	3.64473e-17	CCL1/CCL19/CCL21/CCL26/CCL3/CCL5/CSF1/CXCL10/CXCL12/CXCL13/F7/FGF10/FGF16/FGF18/FGF2/IL16/IL23A/MSTN/PDGFD/PGF/PTN/S100A7/SERPINE1/SLIT2/THBS4/VEGFA/WNT5A/XCL1/XCL2	29
GO:0070555	response to interleukin-1	29/464	141/18800	8.56208e-19	7.37117e-17	4.38346e-17	ADAMTS12/CCL1/CCL11/CCL13/CCL14/CCL15/CCL16/CCL19/CCL20/CCL21/CCL23/CCL24/CCL25/CCL26/CCL3/CCL3L3/CCL5/CCL8/EPO/FGB/FGG/HYAL3/IL17A/IL1B/IL1RN/INHBB/SFRP1/XCL1/XCL2	29
GO:0030574	collagen catabolic process	18/464	42/18800	1.70801e-18	1.43777e-16	8.55005e-17	ADAMTS14/ADAMTS2/CTSS/MMP1/MMP10/MMP11/MMP12/MMP13/MMP14/MMP20/MMP25/MMP27/MMP28/MMP3/MMP7/MMP8/MMP9/PRSS2	18
GO:0006959	humoral immune response	41/464	317/18800	3.00049e-18	2.44046e-16	1.45128e-16	A2M/C1QA/C1QB/C1QC/CCL13/COLEC11/CTSG/CXCL1/CXCL10/CXCL11/CXCL13/CXCL2/CXCL3/CXCL5/CXCL6/EBI3/ELANE/F2/FCN1/FCN3/FGA/FGB/HRG/IFNE/IL17A/IL17F/IL1B/MASP1/MFAP4/MUC7/PF4/PPBP/PRSS2/REG1A/REG1B/REG3A/REG3G/S100A7/SFTPD/SPON2/ZP3	41
GO:0061138	morphogenesis of a branching epithelium	32/464	185/18800	3.02803e-18	2.44046e-16	1.45128e-16	AGT/AREG/BMP2/BMP4/BMP7/CCL11/COL4A1/CSF1/CTSH/FGF10/FGF2/FGF7/FGF8/GDF7/GDNF/HHIP/IL10/LAMA1/MMP14/PLXNA1/RSPO2/RSPO3/SEMA3E/SFRP1/SFRP2/SHH/SLIT2/SULF1/VEGFA/WNT2/WNT2B/WNT5A	32
GO:0001763	morphogenesis of a branching structure	33/464	199/18800	3.36814e-18	2.65803e-16	1.58066e-16	AGT/AREG/BMP2/BMP4/BMP7/CCL11/COL4A1/CSF1/CTSH/FGF10/FGF2/FGF7/FGF8/GDF7/GDNF/HHIP/IL10/LAMA1/MMP14/PLXNA1/RSPO2/RSPO3/SEMA3E/SFRP1/SFRP2/SHH/SLIT2/SULF1/TDGF1/VEGFA/WNT2/WNT2B/WNT5A	33
GO:0007178	transmembrane receptor protein serine/threonine kinase signaling pathway	44/464	368/18800	3.50956e-18	2.7131e-16	1.61342e-16	ADAMTSL2/AMH/BMP2/BMP3/BMP4/BMP5/BMP6/BMP7/CHRDL1/CILP/COL1A2/COL3A1/COMP/FGF10/FGF9/FSTL3/GDF15/GDF5/GDF6/GDF7/HTRA3/HTRA4/IL17F/INHA/INHBA/INHBB/INHBE/LOX/LTBP4/MSTN/NODAL/PCSK6/SCUBE3/SFRP1/SFRP2/SFRP4/SFRP5/SHH/SULF1/TDGF1/TNFAIP6/VWC2/WFIKKN2/WNT5A	44
GO:0072676	lymphocyte migration	26/464	119/18800	1.14232e-17	8.65418e-16	5.14643e-16	ADAM8/CCL1/CCL11/CCL13/CCL14/CCL15/CCL16/CCL19/CCL20/CCL21/CCL23/CCL24/CCL25/CCL26/CCL3/CCL3L3/CCL5/CCL8/CXCL10/CXCL11/CXCL12/CXCL13/S100A7/WNT5A/XCL1/XCL2	26
GO:0061844	antimicrobial humoral immune response mediated by antimicrobial peptide	22/464	79/18800	1.40265e-17	1.04181e-15	6.19538e-16	CCL13/CXCL1/CXCL10/CXCL11/CXCL13/CXCL2/CXCL3/CXCL5/CXCL6/ELANE/F2/HRG/IL17A/IL17F/MUC7/PF4/PPBP/REG1A/REG1B/REG3A/REG3G/S100A7	22
GO:0052547	regulation of peptidase activity	48/464	456/18800	1.82608e-17	1.33023e-15	7.91057e-16	A2M/A2ML1/AGT/AMBP/ANXA8L1/COL28A1/COL7A1/CPAMD8/CST1/CST11/CST2/CST4/CST5/CST6/CSTL1/CTSH/FBLN1/HRG/ITIH2/ITIH5/KNG1/MMP9/NGF/NODAL/PCOLCE2/SERPINA10/SERPINA4/SERPINA7/SERPINA9/SERPINB2/SERPINB3/SERPINB4/SERPINB5/SERPINB7/SERPIND1/SERPINE1/SERPINE2/SERPINF2/SERPINH1/SERPINI2/SFRP2/SPOCK3/TIMP1/TNFSF10/TNFSF15/VEGFA/WFIKKN2/WNT3A	48
GO:0030323	respiratory tube development	31/464	183/18800	1.92333e-17	1.37463e-15	8.17462e-16	ADAMTS2/ADAMTSL2/BMP4/CCBE1/COL3A1/CTSH/FGF10/FGF18/FGF2/FGF7/FGF8/FGF9/HHIP/IL13/LAMA1/LIF/LOX/MMP12/MMP14/NODAL/PCSK5/PLOD3/RSPO2/SFTPD/SHH/VEGFA/WNT11/WNT2/WNT2B/WNT5A/WNT7B	31
GO:0052548	regulation of endopeptidase activity	46/464	426/18800	3.30625e-17	2.31927e-15	1.37921e-15	A2M/A2ML1/AGT/AMBP/ANXA8L1/COL28A1/COL7A1/CPAMD8/CST1/CST11/CST2/CST4/CST5/CST6/CSTL1/CTSH/HRG/ITIH2/ITIH5/KNG1/MMP9/NGF/NODAL/SERPINA10/SERPINA4/SERPINA7/SERPINA9/SERPINB2/SERPINB3/SERPINB4/SERPINB5/SERPINB7/SERPIND1/SERPINE1/SERPINE2/SERPINF2/SERPINH1/SERPINI2/SFRP2/SPOCK3/TIMP1/TNFSF10/TNFSF15/VEGFA/WFIKKN2/WNT3A	46
GO:0032102	negative regulation of response to external stimulus	46/464	429/18800	4.34805e-17	2.99462e-15	1.78083e-15	A2M/ADAMTS18/ADIPOQ/ANGPT2/C1QTNF3/CXCL13/ELANE/F12/F2/FGA/FGB/FGF2/FGG/FGL2/HRG/IGF1/IL10/IL13/IL2/KNG1/LEP/MMP12/MMP28/MMRN1/PLAU/PLG/PLXNA3/SEMA3D/SEMA3E/SEMA3F/SEMA3G/SEMA4G/SEMA6A/SEMA6D/SERPINB2/SERPINB4/SERPINE1/SERPINE2/SERPINF2/SLIT2/SPP1/TNFAIP6/TNR/WNT3/WNT3A/WNT5A	46
GO:0048608	reproductive structure development	46/464	433/18800	6.24031e-17	4.22113e-15	2.5102e-15	A2M/ADAMTS1/AMH/BMP4/BMP5/BMP6/BMP7/COL9A3/CSF2/EREG/FGF10/FGF8/FGF9/GDF7/HYAL3/IGF2/IL10/IL1A/INHA/INHBA/INHBB/KITLG/LEP/LIF/MMP14/NODAL/PLG/PTN/RSPO3/SERPINB5/SERPINE2/SFRP1/SFRP2/SHH/SLIT2/SLIT3/SPP1/SULF1/TNFAIP6/VEGFA/WNT2/WNT2B/WNT5A/WNT7A/WNT7B/ZP3	46
GO:0061458	reproductive system development	46/464	436/18800	8.15898e-17	5.42214e-15	3.22441e-15	A2M/ADAMTS1/AMH/BMP4/BMP5/BMP6/BMP7/COL9A3/CSF2/EREG/FGF10/FGF8/FGF9/GDF7/HYAL3/IGF2/IL10/IL1A/INHA/INHBA/INHBB/KITLG/LEP/LIF/MMP14/NODAL/PLG/PTN/RSPO3/SERPINB5/SERPINE2/SFRP1/SFRP2/SHH/SLIT2/SLIT3/SPP1/SULF1/TNFAIP6/VEGFA/WNT2/WNT2B/WNT5A/WNT7A/WNT7B/ZP3	46
GO:0030324	lung development	30/464	179/18800	8.72543e-17	5.69861e-15	3.38882e-15	ADAMTS2/ADAMTSL2/BMP4/CCBE1/COL3A1/CTSH/FGF10/FGF18/FGF2/FGF7/FGF8/FGF9/HHIP/IL13/LAMA1/LIF/LOX/MMP12/MMP14/NODAL/PLOD3/RSPO2/SFTPD/SHH/VEGFA/WNT11/WNT2/WNT2B/WNT5A/WNT7B	30
GO:0051346	negative regulation of hydrolase activity	42/464	371/18800	1.55341e-16	9.97344e-15	5.93096e-15	A2M/A2ML1/AGT/AMBP/ANXA8L1/COL28A1/COL7A1/CPAMD8/CST1/CST11/CST2/CST4/CST5/CST6/CSTL1/HRG/ITIH2/ITIH5/KNG1/LGALS3/MMP9/NGF/SERPINA10/SERPINA4/SERPINA7/SERPINA9/SERPINB2/SERPINB3/SERPINB4/SERPINB5/SERPINB7/SERPIND1/SERPINE1/SERPINE2/SERPINF2/SERPINH1/SERPINI2/SFRP2/SPOCK3/TIMP1/VEGFA/WFIKKN2	42
GO:0050679	positive regulation of epithelial cell proliferation	32/464	211/18800	1.63486e-16	1.03214e-14	6.13789e-15	AREG/BMP2/BMP4/BMP5/BMP6/CCL11/CCL24/CCL26/CXCL12/EPGN/FGF10/FGF2/FGF7/FGF9/IGF1/IGF2/IL10/MMP12/NODAL/PGF/PTN/REG3A/REG3G/SFRP1/SHH/THBS4/TNFSF12/VEGFA/WNT2/WNT3A/WNT5A/WNT7A	32
GO:0042060	wound healing	45/464	429/18800	2.24563e-16	1.3945e-14	8.29276e-15	ADAMTS18/CELA2A/COL1A1/COL3A1/COL5A1/COMP/CTSG/EREG/F12/F13A1/F2/F7/FBLN1/FGA/FGB/FGF10/FGF2/FGG/HGFAC/HRG/IGF1/IL1A/KNG1/LOX/MMP12/MMRN1/NRG1/PF4/PLAU/PLG/REG3A/REG3G/SCUBE1/SERPINA10/SERPINB2/SERPIND1/SERPINE1/SERPINE2/SERPINF2/SHH/TIMP1/VEGFA/WNT3A/WNT5A/WNT7A	45
GO:0090287	regulation of cellular response to growth factor stimulus	38/464	314/18800	5.08106e-16	3.10436e-14	1.84609e-14	ADAMTS12/ADAMTSL2/AGT/BMP2/BMP4/CCBE1/CHRDL1/CXCL13/DCN/FGF10/FGF16/FGF18/FGF2/FGF4/FGF9/FSTL3/GDF5/HHIP/HRG/HTRA3/HTRA4/IL17F/IL1B/LOX/LTBP4/PCSK6/SCUBE3/SEMA6A/SFRP1/SFRP2/SFRP4/SFRP5/SLIT2/SULF1/TNFAIP6/VWC2/WFIKKN2/WNT5A	38
GO:0050918	positive chemotaxis	19/464	64/18800	6.19777e-16	3.72653e-14	2.21608e-14	ANGPT1/ANGPT2/BMP4/CCL15/CCL16/CCL3/CCL5/CXCL10/CXCL12/F7/FGF10/FGF2/FGF7/GDNF/IL16/LGALS3/PGF/VEGFA/WNT5A	19
GO:0050673	epithelial cell proliferation	45/464	443/18800	7.52458e-16	4.45361e-14	2.64846e-14	AREG/BMP2/BMP4/BMP5/BMP6/CCL11/CCL24/CCL26/COL8A1/CXCL12/EPGN/EREG/FGF10/FGF2/FGF7/FGF9/FGL1/GDF5/IGF1/IGF2/IL10/LEP/LOXL2/MMP12/MMP14/NODAL/PGF/PRL/PTN/REG3A/REG3G/SERPINB5/SFRP1/SFRP2/SHH/SPARC/SULF1/THBS4/TNFSF11/TNFSF12/VEGFA/WNT2/WNT3A/WNT5A/WNT7A	45
GO:0003156	regulation of animal organ formation	14/464	29/18800	1.4175e-15	8.26075e-14	4.91247e-14	BMP2/BMP4/BMP7/FGF10/FGF2/FGF8/GDNF/SHH/SULF1/WNT11/WNT2/WNT2B/WNT3A/WNT5A	14
GO:0060541	respiratory system development	30/464	203/18800	3.03843e-15	1.74387e-13	1.03704e-13	ADAMTS2/ADAMTSL2/BMP4/CCBE1/COL3A1/CTSH/FGF10/FGF18/FGF2/FGF7/FGF8/FGF9/HHIP/IL13/LAMA1/LIF/LOX/MMP12/MMP14/NODAL/PLOD3/RSPO2/SFTPD/SHH/VEGFA/WNT11/WNT2/WNT2B/WNT5A/WNT7B	30
GO:0001667	ameboidal-type cell migration	46/464	480/18800	3.19994e-15	1.80916e-13	1.07586e-13	AGT/ANGPT1/ANGPT2/ANXA3/BMP4/BMP7/CCBE1/CTSH/CXCL13/DCN/FGF10/FGF16/FGF18/FGF19/FGF2/FGF4/FGF7/FGF8/GDNF/HRG/KITLG/LGALS12/LOXL2/MMP9/NODAL/PTN/S100A2/S100P/SEMA3D/SEMA3E/SEMA3F/SEMA3G/SEMA4G/SEMA6A/SEMA6D/SHH/SLIT2/SPARC/SRPX2/TDGF1/TIMP1/TNFSF12/VEGFA/WNT11/WNT5A/WNT7A	46
GO:0060560	developmental growth involved in morphogenesis	32/464	234/18800	3.43285e-15	1.89171e-13	1.12495e-13	AREG/BDNF/BMP4/CCL11/CSF1/CXCL12/FGF10/FGF13/NGF/NTN1/PLXNA1/PLXNA3/SEMA3D/SEMA3E/SEMA3F/SEMA3G/SEMA4G/SEMA6A/SEMA6D/SFRP1/SFRP2/SHH/SLIT2/SLIT3/SPP1/TNR/VEGFA/WNT11/WNT3/WNT3A/WNT5A/WNT7B	32
GO:0048846	axon extension involved in axon guidance	15/464	37/18800	3.49577e-15	1.89171e-13	1.12495e-13	CXCL12/PLXNA3/SEMA3D/SEMA3E/SEMA3F/SEMA3G/SEMA4G/SEMA6A/SEMA6D/SLIT2/SLIT3/VEGFA/WNT3/WNT3A/WNT5A	15
GO:1902284	neuron projection extension involved in neuron projection guidance	15/464	37/18800	3.49577e-15	1.89171e-13	1.12495e-13	CXCL12/PLXNA3/SEMA3D/SEMA3E/SEMA3F/SEMA3G/SEMA4G/SEMA6A/SEMA6D/SLIT2/SLIT3/VEGFA/WNT3/WNT3A/WNT5A	15
GO:1901342	regulation of vasculature development	39/464	351/18800	3.69075e-15	1.96909e-13	1.17097e-13	ADAM12/ADAMTS1/AGT/ANGPT2/ANGPTL7/ANXA3/CCBE1/CCL11/CCL24/CELA1/CTSH/CXCL10/CXCL13/DCN/FGF18/FGF2/HRG/IL10/IL17F/IL1A/IL1B/ISM1/LEP/NODAL/PF4/PGF/PRL/SEMA3E/SEMA6A/SERPINE1/SFRP1/SFRP2/SPARC/SULF1/THBS2/THBS4/TNFSF12/VEGFA/WNT5A	39
GO:0002688	regulation of leukocyte chemotaxis	24/464	124/18800	3.8601e-15	2.03084e-13	1.20769e-13	CCL1/CCL19/CCL21/CCL3/CCL5/CSF1/CXCL10/CXCL12/CXCL13/F7/IL23A/MMP28/MSTN/PGF/PTN/S100A7/SERPINE1/SLIT2/THBS4/TNFAIP6/VEGFA/WNT5A/XCL1/XCL2	24
GO:0018108	peptidyl-tyrosine phosphorylation	40/464	373/18800	5.3808e-15	2.79212e-13	1.66041e-13	ADIPOQ/AGT/ANGPT1/AREG/BMP6/BTC/CCL5/CLEC6A/CSF2/CSF3/CSPG4/EFEMP1/EPGN/EPO/EREG/FGF10/FGF7/FGF8/GH1/HRG/IGF1/IGF2/IL11/IL13/IL2/IL20/IL23A/KITLG/LEP/LIF/NRG1/OSM/PDGFD/RELN/SFRP1/SFRP2/TDGF1/THBS4/VEGFA/WNT3A	40
GO:0070663	regulation of leukocyte proliferation	33/464	254/18800	5.75417e-15	2.94551e-13	1.75163e-13	BMP4/CCL19/CCL5/CCL8/CD209/CLC/CLEC4G/CSF1/CSF2/EBI3/EPO/FGF10/IGF1/IGF2/IL10/IL13/IL1A/IL1B/IL2/IL23A/KITLG/LEP/LGALS3/LGALS9B/LGALS9C/SFTPD/SHH/TNFSF4/TNFSF8/TNFSF9/WNT3A/XCL1/ZP3	33
GO:0018212	peptidyl-tyrosine modification	40/464	376/18800	7.05351e-15	3.56249e-13	2.11853e-13	ADIPOQ/AGT/ANGPT1/AREG/BMP6/BTC/CCL5/CLEC6A/CSF2/CSF3/CSPG4/EFEMP1/EPGN/EPO/EREG/FGF10/FGF7/FGF8/GH1/HRG/IGF1/IGF2/IL11/IL13/IL2/IL20/IL23A/KITLG/LEP/LIF/NRG1/OSM/PDGFD/RELN/SFRP1/SFRP2/TDGF1/THBS4/VEGFA/WNT3A	40
GO:0048754	branching morphogenesis of an epithelial tube	26/464	153/18800	7.28019e-15	3.6286e-13	2.15784e-13	AGT/AREG/BMP2/BMP4/BMP7/CCL11/COL4A1/CSF1/CTSH/FGF10/FGF2/FGF8/GDF7/GDNF/HHIP/LAMA1/MMP14/RSPO2/SEMA3E/SFRP2/SHH/SLIT2/VEGFA/WNT2/WNT2B/WNT5A	26
GO:0022409	positive regulation of cell-cell adhesion	35/464	291/18800	9.17046e-15	4.51139e-13	2.68282e-13	ADAM8/BMP7/CCL19/CCL21/CCL5/CD209/CTSG/CXCL13/EBI3/ELANE/EPO/FGA/FGB/FGG/FSTL3/IGF1/IGF2/IL10/IL1A/IL1B/IL2/IL23A/LEP/MEGF10/MMRN1/NODAL/SERPINF2/SHH/TNFSF11/TNFSF4/TNFSF9/WNT3A/WNT5A/XCL1/ZP3	35
GO:2000027	regulation of animal organ morphogenesis	24/464	129/18800	9.81834e-15	4.76819e-13	2.83552e-13	AGT/BMP2/BMP4/BMP7/CSF1/CTHRC1/FGF10/FGF2/FGF7/FGF8/GDNF/RSPO2/RSPO3/SFRP1/SFRP2/SHH/SULF1/VEGFA/WNT11/WNT2/WNT2B/WNT3A/WNT5A/WNT7A	24
GO:0002690	positive regulation of leukocyte chemotaxis	21/464	94/18800	1.00123e-14	4.80085e-13	2.85495e-13	CCL1/CCL19/CCL21/CCL3/CCL5/CSF1/CXCL10/CXCL12/CXCL13/F7/IL23A/MSTN/PGF/PTN/S100A7/SERPINE1/THBS4/VEGFA/WNT5A/XCL1/XCL2	21
GO:0045765	regulation of angiogenesis	38/464	345/18800	1.12243e-14	5.31471e-13	3.16053e-13	ADAM12/ADAMTS1/AGT/ANGPT2/ANXA3/CCBE1/CCL11/CCL24/CELA1/CTSH/CXCL10/CXCL13/DCN/FGF18/FGF2/HRG/IL10/IL17F/IL1A/IL1B/ISM1/LEP/NODAL/PF4/PGF/PRL/SEMA3E/SEMA6A/SERPINE1/SFRP1/SFRP2/SPARC/SULF1/THBS2/THBS4/TNFSF12/VEGFA/WNT5A	38
GO:0050678	regulation of epithelial cell proliferation	40/464	382/18800	1.2018e-14	5.62025e-13	3.34223e-13	AREG/BMP2/BMP4/BMP5/BMP6/CCL11/CCL24/CCL26/CXCL12/EPGN/EREG/FGF10/FGF2/FGF7/FGF9/GDF5/IGF1/IGF2/IL10/LEP/MMP12/NODAL/PGF/PRL/PTN/REG3A/REG3G/SERPINB5/SFRP1/SFRP2/SHH/SPARC/SULF1/THBS4/TNFSF12/VEGFA/WNT2/WNT3A/WNT5A/WNT7A	40
GO:0031589	cell-substrate adhesion	39/464	364/18800	1.23276e-14	5.69473e-13	3.38652e-13	ABI3BP/ADAMTS12/ANGPT1/ANGPT2/CCL21/CCL25/CCL28/COL17A1/COL1A1/COL3A1/COL5A3/COL8A1/CSF1/DMP1/EDIL3/EGFL6/FBLN1/FBLN2/FBLN5/FGA/FGB/FGG/FREM1/HRG/LAMC3/MMP12/MMP14/MUC4/NTNG1/PLAU/PLG/SEMA3E/SERPINE1/SFRP1/TNXB/VEGFA/VIT/VWA2/VWC2	39
GO:0022408	negative regulation of cell-cell adhesion	29/464	199/18800	1.29487e-14	5.9096e-13	3.5143e-13	ADAMTS18/ADIPOQ/BMP2/BMP4/BMP6/CCL21/CCL25/CCL28/CLEC4G/CTSG/CXCL12/FGG/FGL1/FGL2/IL10/IL1RN/IL2/LGALS3/LGALS9B/LGALS9C/MUC21/PLG/SERPINE2/SFTPD/SHH/TNFSF4/TNR/VEGFA/XCL1	29
GO:0010862	positive regulation of pathway-restricted SMAD protein phosphorylation	16/464	49/18800	2.32563e-14	1.04875e-12	6.23664e-13	BMP2/BMP3/BMP4/BMP5/BMP6/BMP7/GDF15/GDF5/GDF6/GDF7/INHA/INHBA/INHBB/INHBE/MSTN/NODAL	16
GO:0002062	chondrocyte differentiation	22/464	110/18800	2.6853e-14	1.1967e-12	7.11646e-13	ADAMTS12/AMELX/BMP2/BMP4/BMP6/COL11A1/COL27A1/COL3A1/COMP/EFEMP1/FGF18/FGF9/GDF5/GDF6/LOXL2/SERPINH1/SFRP2/SULF1/TGFBI/WNT2B/WNT7A/WNT9A	22
GO:0040013	negative regulation of locomotion	40/464	396/18800	3.99466e-14	1.75951e-12	1.04634e-12	ADIPOQ/ANGPT2/BMP5/CCL21/CCL25/CCL28/COL3A1/CXCL12/CXCL13/DCN/ELANE/FBLN1/FGF2/HRG/MMP28/NODAL/NRG1/NRG3/PLXNA3/PODN/SEMA3D/SEMA3E/SEMA3F/SEMA3G/SEMA4G/SEMA6A/SEMA6D/SERPINE1/SFRP1/SFRP2/SHH/SLIT2/SPOCK3/SULF1/TIMP1/TNFAIP6/WNT11/WNT3/WNT3A/WNT5A	40
GO:0050922	negative regulation of chemotaxis	18/464	69/18800	4.50339e-14	1.96078e-12	1.16603e-12	ANGPT2/CXCL13/ELANE/HRG/MMP28/PLXNA3/SEMA3D/SEMA3E/SEMA3F/SEMA3G/SEMA4G/SEMA6A/SEMA6D/SLIT2/TNFAIP6/WNT3/WNT3A/WNT5A	18
GO:0044344	cellular response to fibroblast growth factor stimulus	22/464	113/18800	4.83348e-14	2.08059e-12	1.23728e-12	CCL5/COL1A1/CXCL13/FGF10/FGF16/FGF17/FGF18/FGF19/FGF2/FGF20/FGF21/FGF23/FGF3/FGF4/FGF7/FGF8/FGF9/HHIP/SFRP1/SULF1/TDGF1/WNT5A	22
GO:0001649	osteoblast differentiation	31/464	241/18800	5.16833e-14	2.19973e-12	1.30813e-12	AMELX/AREG/BMP2/BMP3/BMP4/BMP6/BMP7/CCL3/CLEC5A/COL1A1/CTHRC1/FGF2/FGF23/FGF9/IBSP/IGF1/IGF2/LOX/RSPO2/SCUBE3/SFRP1/SFRP2/SHH/SMOC1/SPP1/TNFAIP6/VCAN/WNT11/WNT3/WNT3A/WNT7B	31
GO:0048638	regulation of developmental growth	36/464	329/18800	7.07371e-14	2.97725e-12	1.7705e-12	AGRN/BDNF/BMP4/CSF1/CXCL12/FGF13/FGF2/FGF20/FGF8/FGF9/GDF15/GDF5/GH1/IGF1/IGF2/LEP/MSTN/NGF/NTN1/PLXNA3/PRL/SEMA3D/SEMA3E/SEMA3F/SEMA3G/SEMA4G/SEMA6A/SEMA6D/SPP1/TNR/VEGFA/WNT2/WNT3/WNT3A/WNT5A/ZP3	36
GO:0022617	extracellular matrix disassembly	17/464	62/18800	9.32001e-14	3.87958e-12	2.30709e-12	ADAM8/CTSG/CTSS/ELANE/MMP1/MMP10/MMP11/MMP12/MMP13/MMP14/MMP20/MMP3/MMP7/MMP8/MMP9/PLG/PRSS2	17
GO:0031214	biomineral tissue development	26/464	170/18800	9.70583e-14	3.99627e-12	2.37648e-12	AMBN/AMELX/BMP2/BMP4/BMP6/BMP7/CCL3/CLEC3B/COL1A1/COL1A2/COMP/DMP1/FGF23/IBSP/IGF1/LEP/LOX/MEPE/MGP/MMP13/MMP20/OMD/PTN/RSPO2/SPP1/WNT11	26
GO:0110148	biomineralization	26/464	172/18800	1.28841e-13	5.24165e-12	3.11708e-12	AMBN/AMELX/BMP2/BMP4/BMP6/BMP7/CCL3/CLEC3B/COL1A1/COL1A2/COMP/DMP1/FGF23/IBSP/IGF1/LEP/LOX/MEPE/MGP/MMP13/MMP20/OMD/PTN/RSPO2/SPP1/WNT11	26
GO:0032944	regulation of mononuclear cell proliferation	30/464	233/18800	1.30073e-13	5.24165e-12	3.11708e-12	BMP4/CCL19/CCL5/CD209/CLC/CLEC4G/CSF1/EBI3/EPO/FGF10/IGF1/IGF2/IL10/IL13/IL1A/IL1B/IL2/IL23A/LEP/LGALS3/LGALS9B/LGALS9C/SFTPD/SHH/TNFSF4/TNFSF8/TNFSF9/WNT3A/XCL1/ZP3	30
GO:0071774	response to fibroblast growth factor	22/464	119/18800	1.48052e-13	5.90337e-12	3.51059e-12	CCL5/COL1A1/CXCL13/FGF10/FGF16/FGF17/FGF18/FGF19/FGF2/FGF20/FGF21/FGF23/FGF3/FGF4/FGF7/FGF8/FGF9/HHIP/SFRP1/SULF1/TDGF1/WNT5A	22
GO:0042129	regulation of T cell proliferation	26/464	174/18800	1.7033e-13	6.72092e-12	3.99677e-12	BMP4/CCL19/CCL5/CD209/CLC/CLEC4G/EBI3/EPO/IGF1/IGF2/IL10/IL1A/IL1B/IL2/IL23A/LEP/LGALS3/LGALS9B/LGALS9C/SFTPD/SHH/TNFSF4/TNFSF8/TNFSF9/XCL1/ZP3	26
GO:0001558	regulation of cell growth	40/464	415/18800	1.86685e-13	7.29033e-12	4.33538e-12	AGT/BDNF/CXCL12/F2/FBLN5/FGF13/HRG/IGF1/IGFBP1/IL2/INHBA/LGI1/LTBP4/MMP14/MUC12/NGF/NRG3/NTN1/PAPPA2/PLXNA3/PRSS2/SEMA3D/SEMA3E/SEMA3F/SEMA3G/SEMA4G/SEMA6A/SEMA6D/SERPINE2/SFRP1/SFRP2/SLIT2/SLIT3/SPP1/TNR/VEGFA/WNT11/WNT3/WNT3A/WNT5A	40
GO:0001819	positive regulation of cytokine production	43/464	475/18800	1.94581e-13	7.52115e-12	4.47265e-12	ADAM8/ADIPOQ/AGT/C1QTNF3/CCBE1/CCL1/CCL19/CCL3/CLEC5A/CLEC6A/CLEC9A/CSF2/EBI3/ELANE/EREG/FCN1/IL10/IL13/IL16/IL17A/IL17B/IL17F/IL1A/IL1B/IL2/IL23A/LEP/MMP12/MMP8/NODAL/OSM/PF4/SERPINB7/SERPINE1/SERPINF2/SPON2/SULF1/TNFSF4/WNT11/WNT3A/WNT5A/XCL1/ZP3	43
GO:0007596	blood coagulation	29/464	221/18800	2.05421e-13	7.85995e-12	4.67412e-12	ADAMTS18/CELA2A/COL3A1/COMP/CTSG/F12/F13A1/F2/F7/FBLN1/FGA/FGB/FGG/HGFAC/HRG/KNG1/MMRN1/PF4/PLAU/PLG/SCUBE1/SERPINA10/SERPINB2/SERPIND1/SERPINE1/SERPINE2/SERPINF2/SHH/WNT3A	29
GO:1905330	regulation of morphogenesis of an epithelium	17/464	65/18800	2.19872e-13	8.32875e-12	4.9529e-12	ADAMTS12/AGT/BMP4/BMP7/CXCL10/FGF10/FGF2/FGF7/GDNF/LIF/SFRP1/SHH/SULF1/VEGFA/WNT2/WNT2B/WNT5A	17
GO:0060284	regulation of cell development	44/464	500/18800	2.6959e-13	1.0111e-11	6.01274e-12	ADIPOQ/BDNF/BMP2/BMP4/BMP7/CCL11/CXCL12/F2/FBLN1/FGA/FGB/FGF13/FGG/IGF1/IL1A/IL1B/LIF/NGF/NODAL/NTN1/PLXNA1/PLXNA2/PLXNA3/PTN/RELN/SEMA3D/SEMA3E/SEMA3F/SEMA3G/SEMA4G/SEMA6A/SEMA6D/SERPINE2/SHH/SLIT2/SPP1/TNFSF11/TNR/VEGFA/WNT2/WNT3/WNT3A/WNT5A/WNT7A	44
GO:0060389	pathway-restricted SMAD protein phosphorylation	17/464	66/18800	2.89506e-13	1.07514e-11	6.39362e-12	AMH/BMP2/BMP3/BMP4/BMP5/BMP6/BMP7/GDF15/GDF5/GDF6/GDF7/INHA/INHBA/INHBB/INHBE/MSTN/NODAL	17
GO:0060562	epithelial tube morphogenesis	35/464	328/18800	3.35569e-13	1.23411e-11	7.33897e-12	ADAMTS12/AGT/AREG/BMP2/BMP4/BMP5/BMP7/CCL11/COL4A1/CSF1/CTHRC1/CTSH/CXCL10/FGF10/FGF2/FGF8/GDF7/GDNF/HHIP/LAMA1/MMP14/NODAL/NTN1/RSPO2/SEMA3E/SFRP1/SFRP2/SHH/SLIT2/VEGFA/WNT11/WNT2/WNT2B/WNT3A/WNT5A	35
GO:0050817	coagulation	29/464	226/18800	3.66706e-13	1.33566e-11	7.94282e-12	ADAMTS18/CELA2A/COL3A1/COMP/CTSG/F12/F13A1/F2/F7/FBLN1/FGA/FGB/FGG/HGFAC/HRG/KNG1/MMRN1/PF4/PLAU/PLG/SCUBE1/SERPINA10/SERPINB2/SERPIND1/SERPINE1/SERPINE2/SERPINF2/SHH/WNT3A	29
GO:0048841	regulation of axon extension involved in axon guidance	13/464	33/18800	3.90314e-13	1.4081e-11	8.37366e-12	CXCL12/PLXNA3/SEMA3D/SEMA3E/SEMA3F/SEMA3G/SEMA4G/SEMA6A/SEMA6D/VEGFA/WNT3/WNT3A/WNT5A	13
GO:0070661	leukocyte proliferation	35/464	330/18800	4.01442e-13	1.43459e-11	8.53113e-12	BMP4/CCL19/CCL5/CCL8/CD209/CLC/CLEC4G/CSF1/CSF2/EBI3/EPO/FGF10/IFNE/IGF1/IGF2/IL10/IL13/IL1A/IL1B/IL2/IL23A/KITLG/LEP/LGALS3/LGALS9B/LGALS9C/SFTPD/SHH/TNFSF11/TNFSF4/TNFSF8/TNFSF9/WNT3A/XCL1/ZP3	35
GO:0007599	hemostasis	29/464	227/18800	4.10957e-13	1.45487e-11	8.65173e-12	ADAMTS18/CELA2A/COL3A1/COMP/CTSG/F12/F13A1/F2/F7/FBLN1/FGA/FGB/FGG/HGFAC/HRG/KNG1/MMRN1/PF4/PLAU/PLG/SCUBE1/SERPINA10/SERPINB2/SERPIND1/SERPINE1/SERPINE2/SERPINF2/SHH/WNT3A	29
GO:0010721	negative regulation of cell development	26/464	181/18800	4.3869e-13	1.53867e-11	9.15007e-12	BMP7/CCL11/F2/FBLN1/FGF13/IGF1/IL1A/IL1B/NODAL/NTN1/PLXNA3/PTN/SEMA3D/SEMA3E/SEMA3F/SEMA3G/SEMA4G/SEMA6A/SEMA6D/SPP1/TNR/VEGFA/WNT3/WNT3A/WNT5A/WNT7A	26
GO:1900047	negative regulation of hemostasis	15/464	49/18800	4.48276e-13	1.55786e-11	9.26422e-12	ADAMTS18/COMP/F12/F2/FGA/FGB/FGG/HRG/KNG1/PLAU/PLG/SERPINB2/SERPINE1/SERPINE2/SERPINF2	15
GO:0051781	positive regulation of cell division	19/464	89/18800	4.55919e-13	1.57002e-11	9.33652e-12	BTC/EREG/FGF2/FGF3/FGF4/FGF7/FGF8/FGF9/IGF2/IL1A/IL1B/OSM/PDGFD/PGF/PPBP/PTN/SHH/THBS4/VEGFA	19
GO:0050670	regulation of lymphocyte proliferation	29/464	230/18800	5.76194e-13	1.96633e-11	1.16933e-11	BMP4/CCL19/CCL5/CD209/CLC/CLEC4G/EBI3/EPO/FGF10/IGF1/IGF2/IL10/IL13/IL1A/IL1B/IL2/IL23A/LEP/LGALS3/LGALS9B/LGALS9C/SFTPD/SHH/TNFSF4/TNFSF8/TNFSF9/WNT3A/XCL1/ZP3	29
GO:0060425	lung morphogenesis	15/464	50/18800	6.26065e-13	2.11744e-11	1.25919e-11	BMP4/CTSH/FGF10/FGF7/FGF8/HHIP/LAMA1/LIF/NODAL/PLOD3/RSPO2/SHH/WNT2/WNT2B/WNT7B	15
GO:0071772	response to BMP	25/464	173/18800	1.08653e-12	3.61034e-11	2.14698e-11	ADAMTS12/BMP2/BMP4/BMP5/BMP6/BMP7/CHRDL1/COMP/FSTL3/GDF15/GDF5/GDF6/GDF7/HTRA3/NODAL/PCSK6/SCUBE3/SFRP1/SFRP2/SFRP4/SFRP5/SULF1/TNFAIP6/VWC2/WNT5A	25
GO:0071773	cellular response to BMP stimulus	25/464	173/18800	1.08653e-12	3.61034e-11	2.14698e-11	ADAMTS12/BMP2/BMP4/BMP5/BMP6/BMP7/CHRDL1/COMP/FSTL3/GDF15/GDF5/GDF6/GDF7/HTRA3/NODAL/PCSK6/SCUBE3/SFRP1/SFRP2/SFRP4/SFRP5/SULF1/TNFAIP6/VWC2/WNT5A	25
GO:0071346	cellular response to interferon-gamma	21/464	118/18800	1.16048e-12	3.82252e-11	2.27316e-11	CCL1/CCL11/CCL13/CCL14/CCL15/CCL16/CCL19/CCL20/CCL21/CCL23/CCL24/CCL25/CCL26/CCL3/CCL3L3/CCL5/CCL8/TDGF1/WNT5A/XCL1/XCL2	21
GO:0051960	regulation of nervous system development	40/464	440/18800	1.234e-12	4.02966e-11	2.39634e-11	AGRN/BDNF/BMP2/BMP7/CBLN1/CBLN2/CCL11/CXCL12/F2/FGF13/IL1B/LGI4/LIF/NGF/NTN1/PLXNA1/PLXNA2/PLXNA3/PTN/RELN/SEMA3D/SEMA3E/SEMA3F/SEMA3G/SEMA4G/SEMA6A/SEMA6D/SERPINE2/SHH/SLIT2/SPP1/SRPX2/THBS2/TNR/VEGFA/WNT2/WNT3/WNT3A/WNT5A/WNT7A	40
GO:0060393	regulation of pathway-restricted SMAD protein phosphorylation	16/464	62/18800	1.41397e-12	4.57788e-11	2.72235e-11	BMP2/BMP3/BMP4/BMP5/BMP6/BMP7/GDF15/GDF5/GDF6/GDF7/INHA/INHBA/INHBB/INHBE/MSTN/NODAL	16
GO:0030509	BMP signaling pathway	24/464	162/18800	1.789e-12	5.743e-11	3.41522e-11	BMP2/BMP4/BMP5/BMP6/BMP7/CHRDL1/COMP/FSTL3/GDF15/GDF5/GDF6/GDF7/HTRA3/NODAL/PCSK6/SCUBE3/SFRP1/SFRP2/SFRP4/SFRP5/SULF1/TNFAIP6/VWC2/WNT5A	24
GO:0060571	morphogenesis of an epithelial fold	11/464	23/18800	1.9053e-12	6.0144e-11	3.57662e-11	BMP4/BMP5/BMP7/FGF10/GDF7/NODAL/SHH/SULF1/WNT2/WNT2B/WNT5A	11
GO:0072677	eosinophil migration	11/464	23/18800	1.9053e-12	6.0144e-11	3.57662e-11	ADAM8/CCL1/CCL11/CCL13/CCL21/CCL24/CCL26/CCL3/CCL5/CCL8/LGALS3	11
GO:0022612	gland morphogenesis	21/464	123/18800	2.6865e-12	8.4103e-11	5.0014e-11	AREG/BMP4/BMP7/CCL11/CSF1/FGF10/FGF7/FGF8/FGL1/GDF7/LAMA1/NRG3/NTN1/PLXNA1/PTN/SERPINB5/SFRP1/SHH/SULF1/WNT3A/WNT5A	21
GO:0048732	gland development	39/464	431/18800	2.76441e-12	8.58328e-11	5.10427e-11	AREG/BMP2/BMP4/BMP7/CCL11/CELA1/CSF1/FGF10/FGF2/FGF7/FGF8/FGL1/GDF7/IGF2/IL10/INHBB/LAMA1/NODAL/NRG1/NRG3/NTN1/PLXNA1/PRL/PTN/SERPINA10/SERPINB5/SERPINE2/SFRP1/SHH/SULF1/TDGF1/TNFSF11/VEGFA/WNT11/WNT2/WNT3/WNT3A/WNT5A/WNT7B	39
GO:0001759	organ induction	11/464	24/18800	3.43985e-12	1.05082e-10	6.24895e-11	BMP2/BMP4/FGF10/FGF2/FGF8/GDNF/WNT11/WNT2/WNT2B/WNT3A/WNT5A	11
GO:0042730	fibrinolysis	11/464	24/18800	3.43985e-12	1.05082e-10	6.24895e-11	F12/F2/FGA/FGB/FGG/HRG/PLAU/PLG/SERPINB2/SERPINE1/SERPINF2	11
GO:0060485	mesenchyme development	32/464	301/18800	3.95139e-12	1.19743e-10	7.12082e-11	AMELX/AMH/BMP2/BMP4/BMP5/BMP7/COL1A1/FGF10/FGF19/FGF8/FGF9/GDNF/IL1B/KITLG/LOXL2/NODAL/NRG1/SEMA3D/SEMA3E/SEMA3F/SEMA3G/SEMA4G/SEMA6A/SEMA6D/SERPINB3/SFRP1/SFRP2/SHH/WNT11/WNT2/WNT3A/WNT5A	32
GO:0071677	positive regulation of mononuclear cell migration	16/464	66/18800	4.04146e-12	1.21501e-10	7.22534e-11	ADAM8/CCL1/CCL20/CCL21/CCL3/CCL5/CXCL10/CXCL12/CXCL13/LGALS3/PDGFD/S100A7/SERPINE1/WNT5A/XCL1/XCL2	16
GO:0050919	negative chemotaxis	14/464	47/18800	4.15857e-12	1.24037e-10	7.37616e-11	NRG1/NRG3/NTN1/PLXNA3/SEMA3D/SEMA3E/SEMA3F/SEMA3G/SEMA4G/SEMA6A/SEMA6D/SLIT2/SLIT3/WNT5A	14
GO:0050770	regulation of axonogenesis	23/464	154/18800	4.39627e-12	1.30102e-10	7.73686e-11	BDNF/CXCL12/FGF13/NGF/NTN1/PLXNA1/PLXNA2/PLXNA3/SEMA3D/SEMA3E/SEMA3F/SEMA3G/SEMA4G/SEMA6A/SEMA6D/SLIT2/SPP1/TNR/VEGFA/WNT3/WNT3A/WNT5A/WNT7A	23
GO:0010810	regulation of cell-substrate adhesion	27/464	217/18800	5.06598e-12	1.48759e-10	8.84635e-11	ABI3BP/ANGPT2/CCL21/CCL25/CCL28/COL1A1/COL8A1/CSF1/DMP1/EDIL3/EGFL6/FBLN1/FBLN2/FGA/FGB/FGG/HRG/MMP12/MMP14/PLAU/PLG/SEMA3E/SERPINE1/SFRP1/VEGFA/VIT/VWC2	27
GO:0007411	axon guidance	28/464	234/18800	5.28993e-12	1.5414e-10	9.16636e-11	BDNF/BMP7/CXCL12/GDF7/GDNF/LAMA1/LAMA2/LGI1/NTN1/PLXNA1/PLXNA2/PLXNA3/RELN/SEMA3D/SEMA3E/SEMA3F/SEMA3G/SEMA4G/SEMA6A/SEMA6D/SHH/SLIT2/SLIT3/TNR/VEGFA/WNT3/WNT3A/WNT5A	28
GO:0007159	leukocyte cell-cell adhesion	36/464	381/18800	5.67091e-12	1.6398e-10	9.7515e-11	ADAM8/BMP4/BMP7/CCL19/CCL21/CCL25/CCL28/CCL5/CD209/CLEC4G/CLEC4M/CTSG/CXCL12/EBI3/ELANE/EPO/FGL1/FGL2/IGF1/IGF2/IL10/IL1A/IL1B/IL2/IL23A/LEP/LGALS3/LGALS9B/LGALS9C/SFTPD/SHH/TNFSF11/TNFSF4/TNFSF9/XCL1/ZP3	36
GO:0030195	negative regulation of blood coagulation	14/464	48/18800	5.73991e-12	1.64284e-10	9.76959e-11	ADAMTS18/F12/F2/FGA/FGB/FGG/HRG/KNG1/PLAU/PLG/SERPINB2/SERPINE1/SERPINE2/SERPINF2	14
GO:0048245	eosinophil chemotaxis	10/464	19/18800	5.76817e-12	1.64284e-10	9.76959e-11	CCL1/CCL11/CCL13/CCL21/CCL24/CCL26/CCL3/CCL5/CCL8/LGALS3	10
GO:0097485	neuron projection guidance	28/464	235/18800	5.87028e-12	1.65945e-10	9.86834e-11	BDNF/BMP7/CXCL12/GDF7/GDNF/LAMA1/LAMA2/LGI1/NTN1/PLXNA1/PLXNA2/PLXNA3/RELN/SEMA3D/SEMA3E/SEMA3F/SEMA3G/SEMA4G/SEMA6A/SEMA6D/SHH/SLIT2/SLIT3/TNR/VEGFA/WNT3/WNT3A/WNT5A	28
GO:0016049	cell growth	41/464	484/18800	6.22388e-12	1.74637e-10	1.03853e-10	AGT/BDNF/CXCL12/F2/FBLN5/FGF13/HRG/IGF1/IGFBP1/IL2/INHBA/LGI1/LTBP4/MMP14/MUC12/NGF/NRG3/NTN1/PAPPA2/PLXNA1/PLXNA3/PRSS2/SEMA3D/SEMA3E/SEMA3F/SEMA3G/SEMA4G/SEMA6A/SEMA6D/SERPINE2/SFRP1/SFRP2/SLIT2/SLIT3/SPP1/TNR/VEGFA/WNT11/WNT3/WNT3A/WNT5A	41
GO:1903037	regulation of leukocyte cell-cell adhesion	34/464	344/18800	6.46227e-12	1.79993e-10	1.07038e-10	ADAM8/BMP4/CCL19/CCL21/CCL25/CCL28/CCL5/CD209/CLEC4G/CTSG/CXCL12/EBI3/ELANE/EPO/FGL1/FGL2/IGF1/IGF2/IL10/IL1A/IL1B/IL2/IL23A/LEP/LGALS3/LGALS9B/LGALS9C/SFTPD/SHH/TNFSF11/TNFSF4/TNFSF9/XCL1/ZP3	34
GO:1900046	regulation of hemostasis	16/464	68/18800	6.63536e-12	1.83465e-10	1.09102e-10	ADAMTS18/COMP/F12/F2/F7/FGA/FGB/FGG/HRG/KNG1/PLAU/PLG/SERPINB2/SERPINE1/SERPINE2/SERPINF2	16
GO:0042098	T cell proliferation	26/464	204/18800	7.277e-12	1.99748e-10	1.18785e-10	BMP4/CCL19/CCL5/CD209/CLC/CLEC4G/EBI3/EPO/IGF1/IGF2/IL10/IL1A/IL1B/IL2/IL23A/LEP/LGALS3/LGALS9B/LGALS9C/SFTPD/SHH/TNFSF4/TNFSF8/TNFSF9/XCL1/ZP3	26
GO:0071675	regulation of mononuclear cell migration	20/464	116/18800	7.41425e-12	2.02052e-10	1.20155e-10	ADAM8/BMP5/CCL1/CCL20/CCL21/CCL3/CCL5/CSF1/CXCL10/CXCL12/CXCL13/LGALS3/MSTN/PDGFD/S100A7/SERPINE1/SLIT2/WNT5A/XCL1/XCL2	20
GO:0070665	positive regulation of leukocyte proliferation	23/464	158/18800	7.5798e-12	2.05088e-10	1.21961e-10	CCL19/CCL5/CD209/CSF1/CSF2/EBI3/EPO/FGF10/IGF1/IGF2/IL13/IL1A/IL1B/IL2/IL23A/KITLG/LEP/SHH/TNFSF4/TNFSF9/WNT3A/XCL1/ZP3	23
GO:1903035	negative regulation of response to wounding	18/464	92/18800	9.10069e-12	2.44492e-10	1.45394e-10	ADAMTS18/F12/F2/FGA/FGB/FGF2/FGG/HRG/KNG1/MMRN1/PLAU/PLG/SERPINB2/SERPINE1/SERPINE2/SERPINF2/SPP1/TNR	18
GO:0051961	negative regulation of nervous system development	22/464	145/18800	9.36234e-12	2.4975e-10	1.4852e-10	BMP7/CBLN1/CCL11/F2/FGF13/IL1B/NTN1/PLXNA3/PTN/SEMA3D/SEMA3E/SEMA3F/SEMA3G/SEMA4G/SEMA6A/SEMA6D/SPP1/TNR/WNT3/WNT3A/WNT5A/WNT7A	22
GO:0060348	bone development	27/464	225/18800	1.19458e-11	3.16439e-10	1.88179e-10	ADAMTS12/BGN/BMP2/BMP4/BMP6/CHAD/COL1A1/COL27A1/COL3A1/COMP/EPYC/FGF18/FGF4/FGF8/FREM1/GH1/IGF1/LEP/LOX/MMP13/MMP14/PAPPA2/SERPINH1/SFRP2/SFRP4/SULF1/TNFSF11	27
GO:0048762	mesenchymal cell differentiation	28/464	244/18800	1.46081e-11	3.84274e-10	2.28518e-10	AMELX/BMP2/BMP4/BMP5/BMP7/COL1A1/FGF10/FGF19/FGF8/GDNF/IL1B/KITLG/LOXL2/NRG1/SEMA3D/SEMA3E/SEMA3F/SEMA3G/SEMA4G/SEMA6A/SEMA6D/SERPINB3/SFRP1/SFRP2/SHH/WNT11/WNT2/WNT5A	28
GO:0031128	developmental induction	12/464	34/18800	1.48678e-11	3.85749e-10	2.29395e-10	BMP2/BMP4/FGF10/FGF2/FGF8/GDNF/WNT11/WNT2/WNT2B/WNT3/WNT3A/WNT5A	12
GO:0110110	positive regulation of animal organ morphogenesis	12/464	34/18800	1.48678e-11	3.85749e-10	2.29395e-10	BMP2/BMP4/CSF1/FGF10/FGF2/FGF8/GDNF/WNT11/WNT2/WNT2B/WNT3A/WNT5A	12
GO:0060395	SMAD protein signal transduction	17/464	83/18800	1.59417e-11	4.10797e-10	2.44291e-10	BMP2/BMP3/BMP4/BMP5/BMP6/BMP7/CILP/GDF15/GDF5/GDF6/GDF7/INHA/INHBA/INHBB/INHBE/MSTN/NODAL	17
GO:0048843	negative regulation of axon extension involved in axon guidance	11/464	27/18800	1.68037e-11	4.30084e-10	2.55761e-10	PLXNA3/SEMA3D/SEMA3E/SEMA3F/SEMA3G/SEMA4G/SEMA6A/SEMA6D/WNT3/WNT3A/WNT5A	11
GO:0061387	regulation of extent of cell growth	19/464	108/18800	1.72318e-11	4.37387e-10	2.60103e-10	BDNF/CXCL12/FGF13/NGF/NTN1/PLXNA3/SEMA3D/SEMA3E/SEMA3F/SEMA3G/SEMA4G/SEMA6A/SEMA6D/SPP1/TNR/VEGFA/WNT3/WNT3A/WNT5A	19
GO:0045860	positive regulation of protein kinase activity	36/464	396/18800	1.732e-11	4.37387e-10	2.60103e-10	ADAM8/ADIPOQ/AGT/ANGPT1/AREG/BMP2/BTC/CCL19/CCL21/CCL5/CSF1/ELANE/EPGN/EPO/EREG/FGF13/FGF18/FGF2/GH1/IGF1/IGF2/IL1B/IL23A/KITLG/LEP/NRG1/NRG3/PDGFD/RELN/TDGF1/TNFSF11/TNFSF15/VEGFA/WNT11/WNT3A/WNT5A	36
GO:0071356	cellular response to tumor necrosis factor	27/464	229/18800	1.80768e-11	4.50857e-10	2.68114e-10	ADAMTS12/ADIPOQ/CCL1/CCL11/CCL13/CCL14/CCL15/CCL16/CCL19/CCL20/CCL21/CCL23/CCL24/CCL25/CCL26/CCL3/CCL3L3/CCL5/CCL8/COL1A1/CRHBP/HYAL3/SFRP1/TDGF1/TNFSF11/XCL1/XCL2	27
GO:0032943	mononuclear cell proliferation	31/464	300/18800	1.80914e-11	4.50857e-10	2.68114e-10	BMP4/CCL19/CCL5/CD209/CLC/CLEC4G/CSF1/EBI3/EPO/FGF10/IFNE/IGF1/IGF2/IL10/IL13/IL1A/IL1B/IL2/IL23A/LEP/LGALS3/LGALS9B/LGALS9C/SFTPD/SHH/TNFSF4/TNFSF8/TNFSF9/WNT3A/XCL1/ZP3	31
GO:0050819	negative regulation of coagulation	14/464	52/18800	1.92349e-11	4.76222e-10	2.83197e-10	ADAMTS18/F12/F2/FGA/FGB/FGG/HRG/KNG1/PLAU/PLG/SERPINB2/SERPINE1/SERPINE2/SERPINF2	14
GO:1903034	regulation of response to wounding	23/464	166/18800	2.14222e-11	5.2693e-10	3.13353e-10	ADAMTS18/F12/F2/F7/FGA/FGB/FGF2/FGG/HRG/IL10/KNG1/MMRN1/PLAU/PLG/PTN/REG3A/REG3G/SERPINB2/SERPINE1/SERPINE2/SERPINF2/SPP1/TNR	23
GO:0008543	fibroblast growth factor receptor signaling pathway	17/464	85/18800	2.38748e-11	5.83469e-10	3.46975e-10	FGF10/FGF16/FGF17/FGF18/FGF19/FGF2/FGF20/FGF21/FGF23/FGF3/FGF4/FGF7/FGF8/FGF9/HHIP/SULF1/WNT5A	17
GO:0050767	regulation of neurogenesis	34/464	361/18800	2.45783e-11	5.96811e-10	3.54909e-10	BDNF/BMP2/BMP7/CCL11/CXCL12/F2/FGF13/IL1B/LIF/NGF/NTN1/PLXNA1/PLXNA2/PLXNA3/PTN/RELN/SEMA3D/SEMA3E/SEMA3F/SEMA3G/SEMA4G/SEMA6A/SEMA6D/SERPINE2/SHH/SLIT2/SPP1/TNR/VEGFA/WNT2/WNT3/WNT3A/WNT5A/WNT7A	34
GO:0046660	female sex differentiation	20/464	124/18800	2.64147e-11	6.37318e-10	3.78998e-10	A2M/ADAMTS1/AMH/COL9A3/EREG/FGF10/HYAL3/INHA/INHBA/INHBB/KITLG/LEP/MMP14/SFRP1/SLIT2/SLIT3/TNFAIP6/VEGFA/WNT5A/ZP3	20
GO:0010818	T cell chemotaxis	11/464	28/18800	2.70661e-11	6.48902e-10	3.85886e-10	CCL21/CCL26/CCL3/CCL5/CXCL10/CXCL11/CXCL13/S100A7/WNT5A/XCL1/XCL2	11
GO:0030517	negative regulation of axon extension	13/464	44/18800	2.76013e-11	6.57571e-10	3.91042e-10	NTN1/PLXNA3/SEMA3D/SEMA3E/SEMA3F/SEMA3G/SEMA4G/SEMA6A/SEMA6D/TNR/WNT3/WNT3A/WNT5A	13
GO:0050771	negative regulation of axonogenesis	15/464	64/18800	3.23262e-11	7.65323e-10	4.55119e-10	FGF13/NTN1/PLXNA3/SEMA3D/SEMA3E/SEMA3F/SEMA3G/SEMA4G/SEMA6A/SEMA6D/SPP1/TNR/WNT3/WNT3A/WNT5A	15
GO:0034341	response to interferon-gamma	21/464	140/18800	3.4871e-11	8.15379e-10	4.84886e-10	CCL1/CCL11/CCL13/CCL14/CCL15/CCL16/CCL19/CCL20/CCL21/CCL23/CCL24/CCL25/CCL26/CCL3/CCL3L3/CCL5/CCL8/TDGF1/WNT5A/XCL1/XCL2	21
GO:0050768	negative regulation of neurogenesis	21/464	140/18800	3.4871e-11	8.15379e-10	4.84886e-10	BMP7/CCL11/F2/FGF13/IL1B/NTN1/PLXNA3/PTN/SEMA3D/SEMA3E/SEMA3F/SEMA3G/SEMA4G/SEMA6A/SEMA6D/SPP1/TNR/WNT3/WNT3A/WNT5A/WNT7A	21
GO:0030308	negative regulation of cell growth	24/464	186/18800	3.63232e-11	8.44125e-10	5.01981e-10	AGT/FGF13/HRG/INHBA/NTN1/PLXNA3/SEMA3D/SEMA3E/SEMA3F/SEMA3G/SEMA4G/SEMA6A/SEMA6D/SERPINE2/SFRP1/SFRP2/SLIT2/SLIT3/SPP1/TNR/WNT11/WNT3/WNT3A/WNT5A	24
GO:0061045	negative regulation of wound healing	16/464	76/18800	4.07928e-11	9.42214e-10	5.60312e-10	ADAMTS18/F12/F2/FGA/FGB/FGF2/FGG/HRG/KNG1/MMRN1/PLAU/PLG/SERPINB2/SERPINE1/SERPINE2/SERPINF2	16
GO:0048645	animal organ formation	15/464	65/18800	4.10845e-11	9.432e-10	5.60898e-10	BMP2/BMP4/BMP7/FGF10/FGF2/FGF8/GDNF/NTF4/SHH/SULF1/WNT11/WNT2/WNT2B/WNT3A/WNT5A	15
GO:2000403	positive regulation of lymphocyte migration	12/464	37/18800	4.69616e-11	1.07163e-09	6.37272e-10	ADAM8/CCL20/CCL21/CCL3/CCL5/CXCL10/CXCL12/CXCL13/S100A7/WNT5A/XCL1/XCL2	12
GO:0072001	renal system development	31/464	312/18800	4.95082e-11	1.12298e-09	6.67807e-10	ADAMTS1/ADAMTS6/ADIPOQ/AGT/ANGPT1/ANGPT2/BMP2/BMP4/BMP6/BMP7/COL4A1/CTSH/FGF10/FGF2/FGF8/GDF6/GDNF/LIF/MMP9/PCSK5/PDGFD/SERPINB7/SFRP1/SHH/SLIT2/SULF1/VEGFA/WNT11/WNT2B/WNT5A/WNT7B	31
GO:0030193	regulation of blood coagulation	15/464	66/18800	5.19795e-11	1.17201e-09	6.96968e-10	ADAMTS18/F12/F2/F7/FGA/FGB/FGG/HRG/KNG1/PLAU/PLG/SERPINB2/SERPINE1/SERPINE2/SERPINF2	15
GO:0032946	positive regulation of mononuclear cell proliferation	21/464	143/18800	5.26404e-11	1.17989e-09	7.01654e-10	CCL19/CCL5/CD209/CSF1/EBI3/EPO/FGF10/IGF1/IGF2/IL13/IL1A/IL1B/IL2/IL23A/LEP/SHH/TNFSF4/TNFSF9/WNT3A/XCL1/ZP3	21
GO:0001655	urogenital system development	33/464	352/18800	5.51032e-11	1.22783e-09	7.30159e-10	ADAMTS1/ADAMTS6/ADIPOQ/AGT/AMH/ANGPT1/ANGPT2/BMP2/BMP4/BMP6/BMP7/COL4A1/CTSH/FGF10/FGF2/FGF8/GDF6/GDNF/LIF/MMP9/PCSK5/PDGFD/SERPINB5/SERPINB7/SFRP1/SHH/SLIT2/SULF1/VEGFA/WNT11/WNT2B/WNT5A/WNT7B	33
GO:0048771	tissue remodeling	23/464	174/18800	5.69218e-11	1.25915e-09	7.48786e-10	ADAM8/AGT/CELA1/CSPG4/CTHRC1/FGF10/FGF8/GDF5/HRG/IL1A/IL2/IL23A/LEP/LIF/MMP14/PLG/PTN/RSPO3/SFRP1/SPP1/THBS4/TIMP1/TNFSF11	23
GO:0007369	gastrulation	24/464	190/18800	5.71736e-11	1.25915e-09	7.48786e-10	ADIPOQ/BMP4/BMP7/COL11A1/COL12A1/COL5A1/COL5A2/COL7A1/COL8A1/FGF8/IL10/IL1RN/INHBA/MMP14/MMP8/MMP9/NODAL/SFRP1/SFRP2/WNT11/WNT3/WNT3A/WNT5A/WNT8B	24
GO:0046651	lymphocyte proliferation	30/464	296/18800	6.25943e-11	1.37056e-09	8.1504e-10	BMP4/CCL19/CCL5/CD209/CLC/CLEC4G/EBI3/EPO/FGF10/IFNE/IGF1/IGF2/IL10/IL13/IL1A/IL1B/IL2/IL23A/LEP/LGALS3/LGALS9B/LGALS9C/SFTPD/SHH/TNFSF4/TNFSF8/TNFSF9/WNT3A/XCL1/ZP3	30
GO:0007548	sex differentiation	29/464	281/18800	8.49766e-11	1.84995e-09	1.10012e-09	A2M/ADAMTS1/AMH/BMP5/BMP6/COL9A3/EREG/FGF10/FGF8/FGF9/HYAL3/IL1A/INHA/INHBA/INHBB/KITLG/LEP/MMP14/SFRP1/SFRP2/SHH/SLIT2/SLIT3/TNFAIP6/VEGFA/WNT2B/WNT5A/WNT7A/ZP3	29
GO:0045926	negative regulation of growth	27/464	245/18800	8.66497e-11	1.8756e-09	1.11537e-09	AGT/BMP4/FGF13/GDF15/HRG/INHBA/MSTN/NTN1/PLXNA3/SEMA3D/SEMA3E/SEMA3F/SEMA3G/SEMA4G/SEMA6A/SEMA6D/SERPINE2/SFRP1/SFRP2/SLIT2/SLIT3/SPP1/TNR/WNT11/WNT3/WNT3A/WNT5A	27
GO:0008585	female gonad development	18/464	105/18800	9.24204e-11	1.98914e-09	1.18289e-09	A2M/ADAMTS1/AMH/COL9A3/EREG/HYAL3/INHA/INHBA/INHBB/KITLG/LEP/MMP14/SFRP1/SLIT2/SLIT3/TNFAIP6/VEGFA/ZP3	18
GO:2000406	positive regulation of T cell migration	11/464	31/18800	9.98145e-11	2.13614e-09	1.27031e-09	ADAM8/CCL20/CCL21/CCL5/CXCL10/CXCL12/CXCL13/S100A7/WNT5A/XCL1/XCL2	11
GO:0001822	kidney development	30/464	303/18800	1.11595e-10	2.37483e-09	1.41226e-09	ADAMTS1/ADAMTS6/ADIPOQ/AGT/ANGPT1/ANGPT2/BMP2/BMP4/BMP6/BMP7/CTSH/FGF10/FGF2/FGF8/GDF6/GDNF/LIF/MMP9/PCSK5/PDGFD/SERPINB7/SFRP1/SHH/SLIT2/SULF1/VEGFA/WNT11/WNT2B/WNT5A/WNT7B	30
GO:0050863	regulation of T cell activation	32/464	342/18800	1.14387e-10	2.42065e-09	1.4395e-09	ADAM8/BMP4/CCL19/CCL21/CCL5/CD209/CLC/CLEC4G/CTSG/EBI3/EPO/FGL1/FGL2/IGF1/IGF2/IL10/IL1A/IL1B/IL2/IL23A/LEP/LGALS3/LGALS9B/LGALS9C/SFTPD/SHH/TNFSF11/TNFSF4/TNFSF8/TNFSF9/XCL1/ZP3	32
GO:0090100	positive regulation of transmembrane receptor protein serine/threonine kinase signaling pathway	19/464	120/18800	1.16011e-10	2.44138e-09	1.45183e-09	BMP2/BMP3/BMP4/BMP5/BMP6/BMP7/FGF9/GDF15/GDF5/GDF6/GDF7/INHA/INHBA/INHBB/INHBE/MSTN/NODAL/SCUBE3/SULF1	19
GO:0034612	response to tumor necrosis factor	27/464	249/18800	1.25563e-10	2.6278e-09	1.56269e-09	ADAMTS12/ADIPOQ/CCL1/CCL11/CCL13/CCL14/CCL15/CCL16/CCL19/CCL20/CCL21/CCL23/CCL24/CCL25/CCL26/CCL3/CCL3L3/CCL5/CCL8/COL1A1/CRHBP/HYAL3/SFRP1/TDGF1/TNFSF11/XCL1/XCL2	27
GO:0002683	negative regulation of immune system process	36/464	425/18800	1.28129e-10	2.66677e-09	1.58586e-09	A2M/ADIPOQ/AMBP/ANGPT1/BMP4/BMP5/C1QC/CCL21/CCL25/CCL28/CCL3/CLEC4G/COL3A1/CTSG/CXCL12/FGL1/FGL2/FSTL3/IL10/IL2/INHA/INHBA/KITLG/LGALS3/LGALS9B/LGALS9C/MMP12/MMP28/SERPINB4/SFRP1/SFTPD/SHH/SLIT2/TNFAIP6/TNFSF4/XCL1	36
GO:0030282	bone mineralization	19/464	121/18800	1.34527e-10	2.78464e-09	1.65596e-09	BMP2/BMP4/BMP6/BMP7/CCL3/CLEC3B/COL1A2/COMP/FGF23/IBSP/IGF1/LEP/LOX/MGP/MMP13/OMD/PTN/RSPO2/WNT11	19
GO:0050818	regulation of coagulation	15/464	71/18800	1.58237e-10	3.25761e-09	1.93722e-09	ADAMTS18/F12/F2/F7/FGA/FGB/FGG/HRG/KNG1/PLAU/PLG/SERPINB2/SERPINE1/SERPINE2/SERPINF2	15
GO:0043405	regulation of MAP kinase activity	23/464	183/18800	1.59927e-10	3.27462e-09	1.94734e-09	ADAM8/ADIPOQ/AGT/BMP2/BMP4/BMP7/CCL19/ELANE/EPGN/FGF18/FGF2/GH1/IL1B/KITLG/PDGFD/SERPINB3/SFRP1/SFRP2/TDGF1/TNFSF11/TNXB/VEGFA/WNT5A	23
GO:0046545	development of primary female sexual characteristics	18/464	109/18800	1.7567e-10	3.57762e-09	2.12752e-09	A2M/ADAMTS1/AMH/COL9A3/EREG/HYAL3/INHA/INHBA/INHBB/KITLG/LEP/MMP14/SFRP1/SLIT2/SLIT3/TNFAIP6/VEGFA/ZP3	18
GO:2001236	regulation of extrinsic apoptotic signaling pathway	21/464	153/18800	1.92711e-10	3.90368e-09	2.32142e-09	AGT/BMP4/BMP5/CSF2/FGA/FGB/FGF10/FGG/GDNF/IGF1/IL1A/IL1B/INHBA/LGALS3/PF4/SERPINE1/SFRP1/SFRP2/SRPX/TNFSF10/TNFSF12	21
GO:0033674	positive regulation of kinase activity	38/464	476/18800	2.15458e-10	4.33575e-09	2.57836e-09	ADAM8/ADIPOQ/AGT/ANGPT1/AREG/BMP2/BTC/CCL19/CCL21/CCL5/CSF1/ELANE/EPGN/EPO/EREG/F2/FGF13/FGF18/FGF2/GH1/IGF1/IGF2/IL1B/IL2/IL23A/KITLG/LEP/NRG1/NRG3/PDGFD/RELN/TDGF1/TNFSF11/TNFSF15/VEGFA/WNT11/WNT3A/WNT5A	38
GO:0060688	regulation of morphogenesis of a branching structure	13/464	51/18800	2.1633e-10	4.33575e-09	2.57836e-09	AGT/BMP4/BMP7/FGF10/FGF7/GDNF/SFRP1/SHH/SULF1/VEGFA/WNT2/WNT2B/WNT5A	13
GO:0048640	negative regulation of developmental growth	18/464	111/18800	2.39561e-10	4.77609e-09	2.84022e-09	BMP4/FGF13/GDF15/MSTN/NTN1/PLXNA3/SEMA3D/SEMA3E/SEMA3F/SEMA3G/SEMA4G/SEMA6A/SEMA6D/SPP1/TNR/WNT3/WNT3A/WNT5A	18
GO:0050671	positive regulation of lymphocyte proliferation	20/464	141/18800	2.87705e-10	5.7059e-09	3.39316e-09	CCL19/CCL5/CD209/EBI3/EPO/FGF10/IGF1/IGF2/IL13/IL1A/IL1B/IL2/IL23A/LEP/SHH/TNFSF4/TNFSF9/WNT3A/XCL1/ZP3	20
GO:0048864	stem cell development	16/464	88/18800	4.15536e-10	8.19818e-09	4.87526e-09	BMP4/BMP7/FGF19/FGF2/GDNF/KITLG/NRG1/SEMA3D/SEMA3E/SEMA3F/SEMA3G/SEMA4G/SEMA6A/SEMA6D/SHH/WNT7A	16
GO:0042102	positive regulation of T cell proliferation	17/464	103/18800	5.71126e-10	1.12095e-08	6.66599e-09	CCL19/CCL5/CD209/EBI3/EPO/IGF1/IGF2/IL1A/IL1B/IL2/IL23A/LEP/SHH/TNFSF4/TNFSF9/XCL1/ZP3	17
GO:0061041	regulation of wound healing	19/464	133/18800	7.11283e-10	1.38883e-08	8.25906e-09	ADAMTS18/F12/F2/F7/FGA/FGB/FGF2/FGG/HRG/KNG1/MMRN1/PLAU/PLG/REG3A/REG3G/SERPINB2/SERPINE1/SERPINE2/SERPINF2	19
GO:0060572	morphogenesis of an epithelial bud	8/464	15/18800	7.1694e-10	1.3927e-08	8.28206e-09	BMP4/BMP7/FGF10/SHH/SULF1/WNT2/WNT2B/WNT5A	8
GO:0072678	T cell migration	14/464	67/18800	7.58727e-10	1.46636e-08	8.72006e-09	ADAM8/CCL20/CCL21/CCL26/CCL3/CCL5/CXCL10/CXCL11/CXCL12/CXCL13/S100A7/WNT5A/XCL1/XCL2	14
GO:0010092	specification of animal organ identity	11/464	37/18800	8.81721e-10	1.68685e-08	1.00313e-08	BMP2/BMP4/FGF10/FGF2/FGF8/GDNF/WNT11/WNT2/WNT2B/WNT3A/WNT5A	11
GO:0071542	dopaminergic neuron differentiation	11/464	37/18800	8.81721e-10	1.68685e-08	1.00313e-08	FGF20/FGF8/RSPO2/SFRP1/SFRP2/SHH/VEGFA/WNT2/WNT3/WNT3A/WNT5A	11
GO:0045927	positive regulation of growth	26/464	256/18800	1.15689e-09	2.20216e-08	1.30957e-08	AGRN/BDNF/CSF1/CXCL12/F2/FGF2/FGF8/FGF9/GH1/IGF1/IGF2/IGFBP1/IL2/LEP/LGI1/MMP14/NGF/NTN1/PRSS2/SFRP1/SFRP2/VEGFA/WNT2/WNT3/WNT3A/ZP3	26
GO:0010811	positive regulation of cell-substrate adhesion	18/464	122/18800	1.17408e-09	2.22371e-08	1.32239e-08	ABI3BP/CCL21/CCL25/CCL28/COL8A1/CSF1/DMP1/EDIL3/EGFL6/FBLN2/FGA/FGB/FGG/HRG/SFRP1/VEGFA/VIT/VWC2	18
GO:0097191	extrinsic apoptotic signaling pathway	24/464	221/18800	1.32344e-09	2.49413e-08	1.4832e-08	AGT/BMP4/BMP5/CSF2/FGA/FGB/FGF10/FGG/GDNF/IGF1/IL1A/IL1B/IL2/INHBA/KITLG/LGALS3/NGF/PF4/SERPINE1/SFRP1/SFRP2/SRPX/TNFSF10/TNFSF12	24
GO:0001704	formation of primary germ layer	18/464	123/18800	1.34448e-09	2.52124e-08	1.49932e-08	BMP4/BMP7/COL11A1/COL12A1/COL5A1/COL5A2/COL7A1/COL8A1/INHBA/MMP14/MMP8/MMP9/NODAL/SFRP2/WNT11/WNT3/WNT3A/WNT5A	18
GO:0001755	neural crest cell migration	13/464	59/18800	1.53591e-09	2.86602e-08	1.70436e-08	BMP4/BMP7/FGF19/GDNF/KITLG/SEMA3D/SEMA3E/SEMA3F/SEMA3G/SEMA4G/SEMA6A/SEMA6D/SHH	13
GO:0090132	epithelium migration	31/464	361/18800	1.85247e-09	3.42612e-08	2.03743e-08	AGT/ANGPT1/ANGPT2/ANXA3/BMP4/CCBE1/CTSH/CXCL13/DCN/FGF10/FGF16/FGF18/FGF2/FGF4/FGF7/FGF8/HRG/LGALS12/LOXL2/MMP9/PTN/S100A2/S100P/SLIT2/SPARC/SRPX2/TDGF1/TNFSF12/VEGFA/WNT5A/WNT7A	31
GO:0016485	protein processing	25/464	243/18800	1.85626e-09	3.42612e-08	2.03743e-08	ADAM8/ADAMTS2/CCBE1/CLEC3B/COMP/CTSE/CTSG/CTSH/CTSS/F12/F7/FGA/FGB/FGG/HGFAC/MMP14/PCSK5/PCSK6/PLAU/SERPINE1/SERPINE2/SERPINF2/SHH/SPON1/TLL1	25
GO:0050878	regulation of body fluid levels	32/464	382/18800	1.8632e-09	3.42612e-08	2.03743e-08	ADAMTS18/CELA2A/COL3A1/COMP/CTSG/F12/F13A1/F2/F7/FBLN1/FGA/FGB/FGF10/FGG/HGFAC/HRG/KNG1/MMRN1/PF4/PLAU/PLG/PRL/SCUBE1/SERPINA10/SERPINB2/SERPIND1/SERPINE1/SERPINE2/SERPINF2/SHH/VEGFA/WNT3A	32
GO:0008406	gonad development	24/464	226/18800	2.08129e-09	3.80867e-08	2.26492e-08	A2M/ADAMTS1/AMH/COL9A3/EREG/FGF8/FGF9/HYAL3/IL1A/INHA/INHBA/INHBB/KITLG/LEP/MMP14/SFRP1/SFRP2/SLIT2/SLIT3/TNFAIP6/VEGFA/WNT2B/WNT5A/ZP3	24
GO:0048588	developmental cell growth	24/464	227/18800	2.27493e-09	4.143e-08	2.46374e-08	AGT/BDNF/CXCL12/FGF13/IGF1/NGF/NTN1/PLXNA1/PLXNA3/SEMA3D/SEMA3E/SEMA3F/SEMA3G/SEMA4G/SEMA6A/SEMA6D/SLIT2/SLIT3/SPP1/TNR/VEGFA/WNT3/WNT3A/WNT5A	24
GO:0048705	skeletal system morphogenesis	24/464	228/18800	2.4853e-09	4.50446e-08	2.67869e-08	BMP4/BMP6/BMP7/CHAD/COL11A1/COL1A1/COL27A1/COL3A1/COMP/FGF18/FGF4/FGF8/FREM1/HHIP/MGP/MMP13/MMP14/NODAL/PAPPA2/SERPINH1/SFRP1/SFRP2/SFRP4/WNT7A	24
GO:0007409	axonogenesis	34/464	430/18800	2.55118e-09	4.60184e-08	2.7366e-08	BDNF/BMP7/CXCL12/FGF13/GDF7/GDNF/LAMA1/LAMA2/LGI1/NGF/NTN1/NTNG1/PLXNA1/PLXNA2/PLXNA3/RELN/S100B/SEMA3D/SEMA3E/SEMA3F/SEMA3G/SEMA4G/SEMA6A/SEMA6D/SHH/SLIT2/SLIT3/SPP1/TNR/VEGFA/WNT3/WNT3A/WNT5A/WNT7A	34
GO:0090130	tissue migration	31/464	366/18800	2.5798e-09	4.63142e-08	2.75419e-08	AGT/ANGPT1/ANGPT2/ANXA3/BMP4/CCBE1/CTSH/CXCL13/DCN/FGF10/FGF16/FGF18/FGF2/FGF4/FGF7/FGF8/HRG/LGALS12/LOXL2/MMP9/PTN/S100A2/S100P/SLIT2/SPARC/SRPX2/TDGF1/TNFSF12/VEGFA/WNT5A/WNT7A	31
GO:0010819	regulation of T cell chemotaxis	8/464	17/18800	2.59306e-09	4.63326e-08	2.75529e-08	CCL21/CCL5/CXCL10/CXCL13/S100A7/WNT5A/XCL1/XCL2	8
GO:0048863	stem cell differentiation	23/464	211/18800	2.72524e-09	4.84657e-08	2.88214e-08	A2M/BMP4/BMP7/FGF19/FGF2/GDNF/KITLG/LIF/NRG1/OSM/PTN/SEMA3D/SEMA3E/SEMA3F/SEMA3G/SEMA4G/SEMA6A/SEMA6D/SFRP1/SHH/WNT3/WNT3A/WNT7A	23
GO:0001935	endothelial cell proliferation	22/464	194/18800	2.88275e-09	5.10274e-08	3.03448e-08	BMP2/BMP4/BMP6/CCL11/CCL24/CCL26/CXCL12/FGF2/IGF2/IL10/LEP/LOXL2/MMP14/PGF/PRL/SPARC/SULF1/THBS4/TNFSF12/VEGFA/WNT2/WNT5A	22
GO:0072006	nephron development	19/464	145/18800	3.14199e-09	5.53575e-08	3.29198e-08	ADIPOQ/AGT/ANGPT1/ANGPT2/BMP2/BMP4/BMP7/FGF2/FGF8/GDNF/LIF/PDGFD/SERPINB7/SHH/SULF1/VEGFA/WNT11/WNT2B/WNT7B	19
GO:0045137	development of primary sexual characteristics	24/464	231/18800	3.23057e-09	5.66547e-08	3.36911e-08	A2M/ADAMTS1/AMH/COL9A3/EREG/FGF8/FGF9/HYAL3/IL1A/INHA/INHBA/INHBB/KITLG/LEP/MMP14/SFRP1/SFRP2/SLIT2/SLIT3/TNFAIP6/VEGFA/WNT2B/WNT5A/ZP3	24
GO:0090288	negative regulation of cellular response to growth factor stimulus	17/464	115/18800	3.30287e-09	5.76557e-08	3.42864e-08	ADAMTS12/AGT/CHRDL1/CXCL13/DCN/FGF2/FSTL3/HRG/HTRA3/SEMA6A/SFRP1/SFRP2/SLIT2/SULF1/TNFAIP6/VWC2/WNT5A	17
GO:0042476	odontogenesis	18/464	130/18800	3.34446e-09	5.81138e-08	3.45589e-08	AMBN/AMELX/BMP2/BMP4/BMP7/COL1A1/COL1A2/CSF1/DMP1/FGF10/FGF4/FGF8/INHBA/MMP20/RSPO2/SERPINE1/SHH/TNFSF11	18
GO:2000242	negative regulation of reproductive process	13/464	63/18800	3.63123e-09	6.28088e-08	3.73508e-08	AMH/BMP4/BMP7/HYAL3/IGF1/IL1A/LIF/NODAL/OVGP1/SULF1/TIMP1/WNT5A/ZP3	13
GO:0031639	plasminogen activation	9/464	25/18800	4.52418e-09	7.78981e-08	4.63241e-08	CLEC3B/F12/FGA/FGB/FGG/PLAU/SERPINE1/SERPINE2/SERPINF2	9
GO:0007160	cell-matrix adhesion	24/464	235/18800	4.55112e-09	7.80075e-08	4.63891e-08	ADAMTS12/CCL21/CCL25/CCL28/COL17A1/COL3A1/COL5A3/CSF1/FBLN5/FGA/FGB/FGG/FREM1/HRG/MMP12/MMP14/MUC4/PLAU/SEMA3E/SERPINE1/SFRP1/TNXB/VEGFA/VWA2	24
GO:0071222	cellular response to lipopolysaccharide	23/464	217/18800	4.69491e-09	8.01095e-08	4.76392e-08	BMP6/CCL3/CCL5/CSF2/CSF3/CTSG/CXCL1/CXCL10/CXCL11/CXCL13/CXCL2/CXCL3/CXCL5/CXCL6/IL10/IL1A/IL1B/PF4/PPBP/SERPINE1/SPON2/TNFSF4/WNT5A	23
GO:0090066	regulation of anatomical structure size	36/464	487/18800	5.1433e-09	8.73669e-08	5.1955e-08	AGT/BDNF/CCL11/CCL21/CCL24/CCL26/COMP/CSF3/CXCL12/FGA/FGB/FGF13/FGG/KNG1/LEP/NGF/NTN1/PLOD3/PLXNA3/SEMA3D/SEMA3E/SEMA3F/SEMA3G/SEMA4G/SEMA6A/SEMA6D/SERPINF2/SLIT2/SPP1/TNR/VEGFA/WNT3/WNT3A/WNT5A/WNT7A/WNT7B	36
GO:0071526	semaphorin-plexin signaling pathway	11/464	43/18800	5.18977e-09	8.77627e-08	5.21903e-08	GDNF/PLXNA1/PLXNA2/PLXNA3/SEMA3D/SEMA3E/SEMA3F/SEMA3G/SEMA4G/SEMA6A/SEMA6D	11
GO:0014812	muscle cell migration	16/464	104/18800	5.30299e-09	8.92787e-08	5.30919e-08	ADAMTS1/ADIPOQ/AGT/CCL5/FGF9/IGF1/MEGF10/MSTN/PDGFD/PLAU/PLXNA1/S100A11/SEMA6D/SERPINE1/SLIT2/THBS4	16
GO:0010631	epithelial cell migration	30/464	358/18800	6.00865e-09	1.00711e-07	5.98906e-08	AGT/ANGPT1/ANGPT2/ANXA3/BMP4/CCBE1/CTSH/CXCL13/DCN/FGF10/FGF16/FGF18/FGF2/FGF4/FGF7/HRG/LGALS12/LOXL2/MMP9/PTN/S100A2/S100P/SLIT2/SPARC/SRPX2/TDGF1/TNFSF12/VEGFA/WNT5A/WNT7A	30
GO:0030879	mammary gland development	18/464	135/18800	6.17814e-09	1.03096e-07	6.13087e-08	AREG/BMP4/CCL11/CSF1/FGF10/FGF2/NRG1/NRG3/NTN1/PRL/TDGF1/TNFSF11/VEGFA/WNT2/WNT3/WNT3A/WNT5A/WNT7B	18
GO:2000404	regulation of T cell migration	11/464	44/18800	6.76733e-09	1.11969e-07	6.65853e-08	ADAM8/CCL20/CCL21/CCL5/CXCL10/CXCL12/CXCL13/S100A7/WNT5A/XCL1/XCL2	11
GO:1901623	regulation of lymphocyte chemotaxis	9/464	26/18800	6.76898e-09	1.11969e-07	6.65853e-08	CCL21/CCL3/CCL5/CXCL10/CXCL13/S100A7/WNT5A/XCL1/XCL2	9
GO:0043542	endothelial cell migration	26/464	279/18800	7.17305e-09	1.18137e-07	7.02533e-08	AGT/ANGPT1/ANGPT2/ANXA3/BMP4/CCBE1/CXCL13/DCN/FGF16/FGF18/FGF2/FGF4/HRG/LGALS12/LOXL2/PTN/S100A2/S100P/SLIT2/SPARC/SRPX2/TDGF1/TNFSF12/VEGFA/WNT5A/WNT7A	26
GO:0048675	axon extension	17/464	121/18800	7.30215e-09	1.19743e-07	7.1208e-08	CXCL12/NTN1/PLXNA3/SEMA3D/SEMA3E/SEMA3F/SEMA3G/SEMA4G/SEMA6A/SEMA6D/SLIT2/SLIT3/TNR/VEGFA/WNT3/WNT3A/WNT5A	17
GO:0150063	visual system development	31/464	383/18800	7.59588e-09	1.24022e-07	7.37531e-08	ADAMTS18/ANGPTL7/BMP4/BMP6/BMP7/C1QA/CHRDL1/COL4A1/COL5A1/COL5A2/COL8A1/CPAMD8/EFEMP1/FGF10/FGF2/FGF9/INHBA/LAMA1/LAMC3/MEGF11/MFAP2/MFAP5/SHH/SMOC1/VEGFA/WNT2/WNT2B/WNT5A/WNT7A/WNT7B/WNT9A	31
GO:0030516	regulation of axon extension	15/464	93/18800	8.22089e-09	1.33651e-07	7.94791e-08	CXCL12/NTN1/PLXNA3/SEMA3D/SEMA3E/SEMA3F/SEMA3G/SEMA4G/SEMA6A/SEMA6D/TNR/VEGFA/WNT3/WNT3A/WNT5A	15
GO:1902105	regulation of leukocyte differentiation	26/464	283/18800	9.64869e-09	1.56193e-07	9.28844e-08	ADAM8/ADIPOQ/BMP4/C1QC/CCL19/CCL3/CSF1/FGL2/FSTL3/IL10/IL17A/IL2/IL20/IL23A/INHA/INHBA/KITLG/LIF/MMP14/PF4/SFRP1/SHH/TNFAIP6/TNFSF11/TNFSF4/TNFSF9	26
GO:0010975	regulation of neuron projection development	33/464	431/18800	9.74682e-09	1.5711e-07	9.34298e-08	AGT/BDNF/BMP5/BMP7/CXCL12/EPO/FGF13/GPC2/NGF/NTN1/NTNG1/PLXNA1/PLXNA2/PLXNA3/PTN/RELN/SEMA3D/SEMA3E/SEMA3F/SEMA3G/SEMA4G/SEMA6A/SEMA6D/SFRP1/SFRP2/SLIT2/SPP1/TNR/VEGFA/WNT3/WNT3A/WNT5A/WNT7A	33
GO:0003401	axis elongation	9/464	27/18800	9.93289e-09	1.59431e-07	9.481e-08	AREG/BMP4/FGF10/SFRP1/SFRP2/SHH/WNT11/WNT3A/WNT5A	9
GO:0048880	sensory system development	31/464	389/18800	1.09416e-08	1.74881e-07	1.03997e-07	ADAMTS18/ANGPTL7/BMP4/BMP6/BMP7/C1QA/CHRDL1/COL4A1/COL5A1/COL5A2/COL8A1/CPAMD8/EFEMP1/FGF10/FGF2/FGF9/INHBA/LAMA1/LAMC3/MEGF11/MFAP2/MFAP5/SHH/SMOC1/VEGFA/WNT2/WNT2B/WNT5A/WNT7A/WNT7B/WNT9A	31
GO:0014033	neural crest cell differentiation	15/464	95/18800	1.11031e-08	1.76717e-07	1.05089e-07	BMP4/BMP7/FGF19/GDNF/KITLG/NRG1/SEMA3D/SEMA3E/SEMA3F/SEMA3G/SEMA4G/SEMA6A/SEMA6D/SFRP1/SHH	15
GO:0035987	endodermal cell differentiation	11/464	46/18800	1.12592e-08	1.78451e-07	1.0612e-07	COL11A1/COL12A1/COL5A1/COL5A2/COL7A1/COL8A1/INHBA/MMP14/MMP8/MMP9/NODAL	11
GO:0061564	axon development	35/464	479/18800	1.13773e-08	1.79571e-07	1.06787e-07	BDNF/BMP7/CXCL12/FGF13/GDF7/GDNF/LAMA1/LAMA2/LGI1/NGF/NTN1/NTNG1/PLXNA1/PLXNA2/PLXNA3/PTN/RELN/S100B/SEMA3D/SEMA3E/SEMA3F/SEMA3G/SEMA4G/SEMA6A/SEMA6D/SHH/SLIT2/SLIT3/SPP1/TNR/VEGFA/WNT3/WNT3A/WNT5A/WNT7A	35
GO:0140131	positive regulation of lymphocyte chemotaxis	8/464	20/18800	1.25878e-08	1.97625e-07	1.17523e-07	CCL21/CCL3/CCL5/CXCL13/S100A7/WNT5A/XCL1/XCL2	8
GO:0002573	myeloid leukocyte differentiation	22/464	210/18800	1.26255e-08	1.97625e-07	1.17523e-07	ADIPOQ/BMP4/C1QC/CCL19/CCL3/CSF1/CSF2/CSF3/FSTL3/IL17A/IL20/IL23A/INHA/INHBA/KITLG/LIF/MMP9/PF4/SFRP1/TNFAIP6/TNFSF11/VEGFA	22
GO:0071219	cellular response to molecule of bacterial origin	23/464	229/18800	1.31536e-08	2.05045e-07	1.21935e-07	BMP6/CCL3/CCL5/CSF2/CSF3/CTSG/CXCL1/CXCL10/CXCL11/CXCL13/CXCL2/CXCL3/CXCL5/CXCL6/IL10/IL1A/IL1B/PF4/PPBP/SERPINE1/SPON2/TNFSF4/WNT5A	23
GO:0001938	positive regulation of endothelial cell proliferation	16/464	111/18800	1.39124e-08	2.15984e-07	1.2844e-07	BMP2/BMP4/BMP6/CCL11/CCL24/CCL26/CXCL12/FGF2/IGF2/IL10/PGF/THBS4/TNFSF12/VEGFA/WNT2/WNT5A	16
GO:0061035	regulation of cartilage development	13/464	70/18800	1.40702e-08	2.17543e-07	1.29368e-07	ADAMTS12/BMP2/BMP4/BMP6/EFEMP1/FGF18/GDF5/GDF6/LEP/LOXL2/WNT11/WNT5A/WNT9A	13
GO:0014032	neural crest cell development	14/464	83/18800	1.42998e-08	2.20194e-07	1.30944e-07	BMP4/BMP7/FGF19/GDNF/KITLG/NRG1/SEMA3D/SEMA3E/SEMA3F/SEMA3G/SEMA4G/SEMA6A/SEMA6D/SHH	14
GO:2001237	negative regulation of extrinsic apoptotic signaling pathway	15/464	97/18800	1.48794e-08	2.28191e-07	1.357e-07	BMP4/BMP5/CSF2/FGA/FGB/FGF10/FGG/GDNF/IGF1/IL1A/IL1B/LGALS3/PF4/SERPINE1/SFRP2	15
GO:0051962	positive regulation of nervous system development	25/464	270/18800	1.59475e-08	2.43585e-07	1.44854e-07	AGRN/BDNF/BMP2/CBLN1/CBLN2/CXCL12/IL1B/LIF/NGF/NTN1/PLXNA1/PLXNA2/PLXNA3/PTN/RELN/SERPINE2/SHH/SLIT2/SRPX2/THBS2/VEGFA/WNT2/WNT3/WNT3A/WNT7A	25
GO:0044706	multi-multicellular organism process	22/464	213/18800	1.6381e-08	2.49201e-07	1.48194e-07	AGT/AMBP/ANGPT2/CRHBP/EPO/EPYC/FBLN1/HYAL3/IL1B/LEP/LIF/MMP9/NODAL/OVGP1/PCSK5/PGF/PRL/PTN/SERPINE2/SPP1/TIMP1/VEGFA	22
GO:0060349	bone morphogenesis	15/464	98/18800	1.71764e-08	2.60257e-07	1.54768e-07	BMP4/BMP6/COL1A1/COL27A1/COL3A1/COMP/FGF18/FGF4/FREM1/MMP13/MMP14/PAPPA2/SERPINH1/SFRP2/SFRP4	15
GO:0030177	positive regulation of Wnt signaling pathway	18/464	144/18800	1.73901e-08	2.61403e-07	1.5545e-07	BMP2/COL1A1/FGF10/FGF2/FGF9/GPC5/RSPO1/RSPO2/RSPO3/RSPO4/SFRP1/SFRP2/SFRP4/SHH/SULF1/WNT3/WNT3A/WNT5A	18
GO:1903038	negative regulation of leukocyte cell-cell adhesion	18/464	144/18800	1.73901e-08	2.61403e-07	1.5545e-07	BMP4/CCL21/CCL25/CCL28/CLEC4G/CTSG/CXCL12/FGL1/FGL2/IL10/IL2/LGALS3/LGALS9B/LGALS9C/SFTPD/SHH/TNFSF4/XCL1	18
GO:0001936	regulation of endothelial cell proliferation	20/464	178/18800	1.77946e-08	2.66426e-07	1.58437e-07	BMP2/BMP4/BMP6/CCL11/CCL24/CCL26/CXCL12/FGF2/IGF2/IL10/LEP/PGF/PRL/SPARC/SULF1/THBS4/TNFSF12/VEGFA/WNT2/WNT5A	20
GO:0003002	regionalization	29/464	354/18800	1.79252e-08	2.67326e-07	1.58972e-07	BMP2/BMP4/C1QA/FGF10/FGF2/FGF8/GDNF/HHIP/NODAL/NTF4/PCSK5/PCSK6/PLXNA2/RELN/SEMA3F/SFRP1/SFRP2/SHH/TDGF1/TLL1/WNT11/WNT2/WNT2B/WNT3/WNT3A/WNT5A/WNT7A/WNT7B/WNT8B	29
GO:0032496	response to lipopolysaccharide	28/464	333/18800	1.81114e-08	2.69044e-07	1.59994e-07	BMP6/CCL3/CCL5/CSF2/CSF3/CTSG/CXCL1/CXCL10/CXCL11/CXCL13/CXCL2/CXCL3/CXCL5/CXCL6/ELANE/EPO/FGF10/IL10/IL13/IL1A/IL1B/PF4/PPBP/S100A7/SERPINE1/SPON2/TNFSF4/WNT5A	28
GO:0033002	muscle cell proliferation	23/464	233/18800	1.82503e-08	2.70047e-07	1.60591e-07	ADAMTS1/ADIPOQ/AGT/ANGPT1/BMP2/BMP4/CCL5/ELANE/EREG/FGF2/FGF20/FGF9/IGF1/IL10/IL13/MEGF10/MMP9/MSTN/OGN/PDGFD/SERPINF2/SHH/WNT2	23
GO:0060070	canonical Wnt signaling pathway	27/464	313/18800	1.91236e-08	2.81868e-07	1.6762e-07	BMP2/COL1A1/CTHRC1/FGF10/FGF2/FGF9/GPC5/IGFBP1/IGFBP6/RSPO1/RSPO2/RSPO3/SFRP1/SFRP2/SFRP4/SFRP5/SHH/WNT11/WNT2/WNT2B/WNT3/WNT3A/WNT5A/WNT7A/WNT7B/WNT8B/WNT9A	27
GO:0060441	epithelial tube branching involved in lung morphogenesis	9/464	29/18800	2.03131e-08	2.9824e-07	1.77356e-07	BMP4/CTSH/FGF10/HHIP/LAMA1/RSPO2/SHH/WNT2/WNT2B	9
GO:0046888	negative regulation of hormone secretion	12/464	60/18800	2.12011e-08	3.10076e-07	1.84395e-07	ADIPOQ/CRHBP/FGF23/IL11/IL1B/INHA/INHBA/INHBB/LEP/LIF/OSM/SFRP1	12
GO:0032872	regulation of stress-activated MAPK cascade	21/464	198/18800	2.18219e-08	3.17928e-07	1.89064e-07	AMBP/BMP2/BMP4/CCL19/CCL21/FGF19/GDF6/IGFBP6/IL1A/IL1B/LEP/MMP8/SERPINB3/SERPINF2/SFRP1/SFRP2/TNFSF11/VEGFA/WNT5A/WNT7A/WNT7B	21
GO:0001654	eye development	30/464	379/18800	2.21082e-08	3.20866e-07	1.90811e-07	ADAMTS18/ANGPTL7/BMP4/BMP6/BMP7/CHRDL1/COL4A1/COL5A1/COL5A2/COL8A1/CPAMD8/EFEMP1/FGF10/FGF2/FGF9/INHBA/LAMA1/LAMC3/MEGF11/MFAP2/MFAP5/SHH/SMOC1/VEGFA/WNT2/WNT2B/WNT5A/WNT7A/WNT7B/WNT9A	30
GO:0022602	ovulation cycle process	11/464	49/18800	2.30018e-08	3.31296e-07	1.97014e-07	A2M/ADAMTS1/AMH/EREG/INHBA/LEP/MSTN/SLIT2/SLIT3/TNFAIP6/ZP3	11
GO:0030225	macrophage differentiation	11/464	49/18800	2.30018e-08	3.31296e-07	1.97014e-07	ADIPOQ/BMP4/C1QC/CSF1/CSF2/INHA/INHBA/LIF/MMP9/PF4/VEGFA	11
GO:0048568	embryonic organ development	33/464	449/18800	2.62821e-08	3.77108e-07	2.24257e-07	A2M/BMP4/BMP5/BMP7/COL11A1/CSF2/CTHRC1/EFEMP1/FGF10/FGF8/FGF9/FLT3LG/GDNF/IGF2/IL10/KITLG/LIF/MFAP2/MFAP5/MMP14/NODAL/NTN1/PCSK5/PLG/RSPO3/SHH/TPO/VEGFA/WNT11/WNT2/WNT3A/WNT5A/WNT7B	33
GO:2000146	negative regulation of cell motility	29/464	361/18800	2.76057e-08	3.94247e-07	2.34449e-07	ADIPOQ/ANGPT2/BMP5/CCL21/CCL25/CCL28/COL3A1/CXCL12/CXCL13/DCN/FBLN1/FGF2/HRG/MMP28/NODAL/NRG1/NRG3/PODN/SEMA6D/SERPINE1/SFRP1/SFRP2/SHH/SLIT2/SPOCK3/SULF1/TIMP1/TNFAIP6/WNT11	29
GO:0032874	positive regulation of stress-activated MAPK cascade	17/464	132/18800	2.76847e-08	3.94247e-07	2.34449e-07	BMP2/BMP4/CCL19/CCL21/FGF19/GDF6/IGFBP6/IL1A/IL1B/LEP/MMP8/SERPINF2/TNFSF11/VEGFA/WNT5A/WNT7A/WNT7B	17
GO:0071559	response to transforming growth factor beta	24/464	258/18800	2.83401e-08	4.00182e-07	2.37978e-07	ADAMTSL2/BMP2/CILP/CLEC3B/COL1A1/COL1A2/COL3A1/GDF15/GDF5/HTRA3/HTRA4/IL17F/LOX/LTBP4/MSTN/MXRA5/NODAL/PDGFD/SFRP1/WFIKKN2/WNT2/WNT5A/WNT7A/XCL1	24
GO:0070302	regulation of stress-activated protein kinase signaling cascade	21/464	201/18800	2.84308e-08	4.00182e-07	2.37978e-07	AMBP/BMP2/BMP4/CCL19/CCL21/FGF19/GDF6/IGFBP6/IL1A/IL1B/LEP/MMP8/SERPINB3/SERPINF2/SFRP1/SFRP2/TNFSF11/VEGFA/WNT5A/WNT7A/WNT7B	21
GO:0045766	positive regulation of angiogenesis	20/464	183/18800	2.8524e-08	4.00182e-07	2.37978e-07	ADAM12/ANGPT2/ANXA3/CCBE1/CCL11/CCL24/CELA1/CTSH/FGF18/FGF2/IL10/IL1A/IL1B/NODAL/PGF/SERPINE1/SFRP2/TNFSF12/VEGFA/WNT5A	20
GO:1904018	positive regulation of vasculature development	20/464	183/18800	2.8524e-08	4.00182e-07	2.37978e-07	ADAM12/ANGPT2/ANXA3/CCBE1/CCL11/CCL24/CELA1/CTSH/FGF18/FGF2/IL10/IL1A/IL1B/NODAL/PGF/SERPINE1/SFRP2/TNFSF12/VEGFA/WNT5A	20
GO:0002761	regulation of myeloid leukocyte differentiation	16/464	117/18800	2.99774e-08	4.1902e-07	2.49181e-07	ADIPOQ/C1QC/CCL3/CSF1/FSTL3/IL17A/IL20/IL23A/INHA/INHBA/KITLG/LIF/PF4/SFRP1/TNFAIP6/TNFSF11	16
GO:0014031	mesenchymal cell development	14/464	88/18800	3.10748e-08	4.32763e-07	2.57354e-07	BMP4/BMP7/FGF19/GDNF/KITLG/NRG1/SEMA3D/SEMA3E/SEMA3F/SEMA3G/SEMA4G/SEMA6A/SEMA6D/SHH	14
GO:0007565	female pregnancy	20/464	185/18800	3.42871e-08	4.7575e-07	2.82917e-07	AGT/AMBP/ANGPT2/CRHBP/EPO/EPYC/FBLN1/IL1B/LEP/LIF/MMP9/NODAL/OVGP1/PCSK5/PGF/PRL/PTN/SPP1/TIMP1/VEGFA	20
GO:0070304	positive regulation of stress-activated protein kinase signaling cascade	17/464	134/18800	3.47441e-08	4.8033e-07	2.85641e-07	BMP2/BMP4/CCL19/CCL21/FGF19/GDF6/IGFBP6/IL1A/IL1B/LEP/MMP8/SERPINF2/TNFSF11/VEGFA/WNT5A/WNT7A/WNT7B	17
GO:0071622	regulation of granulocyte chemotaxis	11/464	51/18800	3.59629e-08	4.95373e-07	2.94586e-07	CCL19/CCL21/CCL5/CSF1/IL23A/MSTN/S100A7/SLIT2/THBS4/TNFAIP6/XCL1	11
GO:0051302	regulation of cell division	20/464	186/18800	3.75548e-08	5.15426e-07	3.06512e-07	BTC/EREG/FGF2/FGF3/FGF4/FGF7/FGF8/FGF9/IGF2/IL1A/IL1B/OSM/PDGFD/PGF/PPBP/PTN/SFRP2/SHH/THBS4/VEGFA	20
GO:2000401	regulation of lymphocyte migration	12/464	63/18800	3.78062e-08	5.17004e-07	3.0745e-07	ADAM8/CCL20/CCL21/CCL3/CCL5/CXCL10/CXCL12/CXCL13/S100A7/WNT5A/XCL1/XCL2	12
GO:0044703	multi-organism reproductive process	21/464	205/18800	4.01318e-08	5.46832e-07	3.25188e-07	AGT/AMBP/ANGPT2/CRHBP/EPO/EPYC/FBLN1/IL1B/LEP/LIF/MMP9/NODAL/OVGP1/PCSK5/PGF/PRL/PTN/SERPINE2/SPP1/TIMP1/VEGFA	21
GO:1901343	negative regulation of vasculature development	18/464	152/18800	4.07895e-08	5.53802e-07	3.29332e-07	ADAMTS1/AGT/ANGPT2/ANGPTL7/CXCL10/DCN/HRG/IL17F/ISM1/PF4/PRL/SEMA3E/SEMA6A/SERPINE1/SPARC/SULF1/THBS2/THBS4	18
GO:0042475	odontogenesis of dentin-containing tooth	14/464	90/18800	4.17466e-08	5.64772e-07	3.35856e-07	AMBN/AMELX/BMP2/BMP4/BMP7/CSF1/DMP1/FGF10/FGF4/FGF8/MMP20/RSPO2/SERPINE1/SHH	14
GO:0010463	mesenchymal cell proliferation	10/464	41/18800	4.30046e-08	5.7972e-07	3.44745e-07	BMP2/BMP4/BMP7/FGF4/FGF7/FGF9/SHH/WNT11/WNT2/WNT5A	10
GO:0051271	negative regulation of cellular component movement	29/464	369/18800	4.45701e-08	5.98065e-07	3.55655e-07	ADIPOQ/ANGPT2/BMP5/CCL21/CCL25/CCL28/COL3A1/CXCL12/CXCL13/DCN/FBLN1/FGF2/HRG/MMP28/NODAL/NRG1/NRG3/PODN/SEMA6D/SERPINE1/SFRP1/SFRP2/SHH/SLIT2/SPOCK3/SULF1/TIMP1/TNFAIP6/WNT11	29
GO:0030510	regulation of BMP signaling pathway	15/464	105/18800	4.46812e-08	5.98065e-07	3.55655e-07	BMP4/CHRDL1/FSTL3/GDF5/HTRA3/PCSK6/SCUBE3/SFRP1/SFRP2/SFRP4/SFRP5/SULF1/TNFAIP6/VWC2/WNT5A	15
GO:0031638	zymogen activation	12/464	64/18800	4.55025e-08	6.06914e-07	3.60917e-07	CLEC3B/CTSH/F12/FGA/FGB/FGG/HGFAC/MMP14/PLAU/SERPINE1/SERPINE2/SERPINF2	12
GO:1903706	regulation of hemopoiesis	29/464	371/18800	5.01236e-08	6.66204e-07	3.96175e-07	ADAM8/ADIPOQ/BMP4/C1QC/CCL19/CCL3/CSF1/CSF3/FGL2/FSTL3/IL10/IL17A/IL2/IL20/IL23A/INHA/INHBA/KITLG/LIF/LOX/MMP14/PF4/PTN/SFRP1/SHH/TNFAIP6/TNFSF11/TNFSF4/TNFSF9	29
GO:0010820	positive regulation of T cell chemotaxis	7/464	16/18800	5.03177e-08	6.66446e-07	3.96319e-07	CCL21/CCL5/CXCL13/S100A7/WNT5A/XCL1/XCL2	7
GO:0045165	cell fate commitment	24/464	266/18800	5.08647e-08	6.71343e-07	3.99232e-07	BMP2/BMP4/FGF10/FGF13/FGF2/FGF8/GDF7/IL23A/NODAL/NRG1/NTF4/SFRP1/SFRP2/SHH/WNT11/WNT2/WNT2B/WNT3/WNT3A/WNT5A/WNT7A/WNT7B/WNT8B/WNT9A	24
GO:0050727	regulation of inflammatory response	30/464	394/18800	5.26993e-08	6.93142e-07	4.12195e-07	ADAM8/ADAMTS12/ADIPOQ/AGT/C1QTNF3/CCL1/CCL24/CCL3/CCL5/ELANE/F12/IGF1/IL10/IL13/IL16/IL1B/IL2/IL20/IL23A/MMP3/MMP8/MMP9/OSM/SERPINE1/TNFAIP6/TNFSF11/TNFSF4/WNT5A/XCL1/ZP3	30
GO:0007492	endoderm development	13/464	78/18800	5.46224e-08	7.1595e-07	4.25758e-07	BMP4/COL11A1/COL12A1/COL5A1/COL5A2/COL7A1/COL8A1/FGF8/INHBA/MMP14/MMP8/MMP9/NODAL	13
GO:0014068	positive regulation of phosphatidylinositol 3-kinase signaling	13/464	79/18800	6.39314e-08	8.30683e-07	4.93987e-07	AGT/ANGPT1/CCL5/CSF3/DCN/F2/FGF2/GH1/IGF1/LEP/OSM/PDGFD/RELN	13
GO:0034109	homotypic cell-cell adhesion	14/464	93/18800	6.40336e-08	8.30683e-07	4.93987e-07	ADAMTS18/CCL5/CELA2A/COMP/CTSG/FGA/FGB/FGG/MEGF10/MEGF11/MMRN1/SERPINE2/TNFSF11/WNT3A	14
GO:0060993	kidney morphogenesis	14/464	93/18800	6.40336e-08	8.30683e-07	4.93987e-07	AGT/BMP2/BMP4/BMP7/FGF10/FGF2/FGF8/GDNF/LIF/SHH/VEGFA/WNT11/WNT2B/WNT7B	14
GO:0009914	hormone transport	25/464	290/18800	6.54637e-08	8.43458e-07	5.01584e-07	ADIPOQ/AGT/BMP6/C1QTNF3/CCL5/CELA2A/CRHBP/FGA/FGB/FGF23/FGG/IL11/IL1B/IL1RN/INHA/INHBA/INHBB/LEP/LIF/LTBP4/OSM/SERPINA7/SFRP1/SPP1/TNFSF11	25
GO:0010632	regulation of epithelial cell migration	25/464	290/18800	6.54637e-08	8.43458e-07	5.01584e-07	AGT/ANGPT1/ANGPT2/ANXA3/BMP4/CCBE1/CTSH/CXCL13/DCN/FGF10/FGF16/FGF18/FGF2/FGF4/FGF7/HRG/MMP9/PTN/SLIT2/SPARC/SRPX2/TDGF1/VEGFA/WNT5A/WNT7A	25
GO:0002237	response to molecule of bacterial origin	28/464	354/18800	6.67797e-08	8.57497e-07	5.09932e-07	BMP6/CCL3/CCL5/CSF2/CSF3/CTSG/CXCL1/CXCL10/CXCL11/CXCL13/CXCL2/CXCL3/CXCL5/CXCL6/ELANE/EPO/FGF10/IL10/IL13/IL1A/IL1B/PF4/PPBP/S100A7/SERPINE1/SPON2/TNFSF4/WNT5A	28
GO:0046883	regulation of hormone secretion	22/464	231/18800	7.09247e-08	9.07645e-07	5.39754e-07	ADIPOQ/AGT/BMP6/C1QTNF3/CCL5/CELA2A/CRHBP/FGA/FGB/FGF23/FGG/IL11/IL1B/INHA/INHBA/INHBB/LEP/LIF/OSM/SFRP1/SPP1/TNFSF11	22
GO:0043547	positive regulation of GTPase activity	24/464	272/18800	7.76459e-08	9.87693e-07	5.87357e-07	AGRN/CCL1/CCL11/CCL13/CCL14/CCL15/CCL16/CCL19/CCL20/CCL21/CCL23/CCL24/CCL25/CCL26/CCL3/CCL3L3/CCL5/CCL8/CXCL13/SFRP1/WNT11/WNT5A/XCL1/XCL2	24
GO:0042531	positive regulation of tyrosine phosphorylation of STAT protein	12/464	67/18800	7.77013e-08	9.87693e-07	5.87357e-07	CCL5/CSF2/EPO/GH1/IGF1/IL13/IL2/IL20/IL23A/LEP/LIF/OSM	12
GO:0071560	cellular response to transforming growth factor beta stimulus	23/464	252/18800	7.84028e-08	9.93277e-07	5.90678e-07	ADAMTSL2/BMP2/CILP/CLEC3B/COL1A1/COL1A2/COL3A1/GDF15/GDF5/HTRA3/HTRA4/IL17F/LOX/LTBP4/MSTN/NODAL/PDGFD/SFRP1/WFIKKN2/WNT2/WNT5A/WNT7A/XCL1	23
GO:0051604	protein maturation	26/464	314/18800	8.00988e-08	1.01138e-06	6.01444e-07	ADAM8/ADAMTS2/CCBE1/CLEC3B/COMP/CTSE/CTSG/CTSH/CTSS/F12/F7/FGA/FGB/FGG/HGFAC/MMP14/PCSK5/PCSK6/PLAU/SERPINE1/SERPINE2/SERPINF2/SERPINH1/SHH/SPON1/TLL1	26
GO:0001706	endoderm formation	11/464	55/18800	8.26624e-08	1.04028e-06	6.18631e-07	COL11A1/COL12A1/COL5A1/COL5A2/COL7A1/COL8A1/INHBA/MMP14/MMP8/MMP9/NODAL	11
GO:0048661	positive regulation of smooth muscle cell proliferation	14/464	95/18800	8.43619e-08	1.05458e-06	6.27132e-07	ADAMTS1/AGT/BMP4/CCL5/ELANE/EREG/FGF2/FGF9/IGF1/IL10/IL13/MMP9/PDGFD/SERPINF2	14
GO:0048736	appendage development	19/464	177/18800	8.46335e-08	1.05458e-06	6.27132e-07	BMP4/BMP7/COL3A1/COMP/FGF10/FGF4/FGF8/FGF9/GDF5/PCSK5/PLXNA2/RSPO2/RSPO4/SFRP2/SHH/SMOC1/WNT3/WNT5A/WNT7A	19
GO:0060173	limb development	19/464	177/18800	8.46335e-08	1.05458e-06	6.27132e-07	BMP4/BMP7/COL3A1/COMP/FGF10/FGF4/FGF8/FGF9/GDF5/PCSK5/PLXNA2/RSPO2/RSPO4/SFRP2/SHH/SMOC1/WNT3/WNT5A/WNT7A	19
GO:0048251	elastic fiber assembly	6/464	11/18800	9.10442e-08	1.12704e-06	6.70226e-07	COL3A1/FBLN5/LOX/MFAP4/THSD4/TNXB	6
GO:0060601	lateral sprouting from an epithelium	6/464	11/18800	9.10442e-08	1.12704e-06	6.70226e-07	BMP4/BMP7/FGF10/SHH/SULF1/WNT5A	6
GO:0034114	regulation of heterotypic cell-cell adhesion	8/464	25/18800	9.69501e-08	1.19624e-06	7.11377e-07	ADIPOQ/BMP7/FGA/FGB/FGG/IL10/IL1B/IL1RN	8
GO:0050866	negative regulation of cell activation	21/464	216/18800	9.90349e-08	1.218e-06	7.24315e-07	ADAMTS18/BMP4/CLEC4G/CTSG/F2/FGG/FGL1/FGL2/IL10/IL2/INHA/INHBA/LGALS3/LGALS9B/LGALS9C/SERPINE2/SFRP1/SFTPD/SHH/TNFSF4/XCL1	21
GO:0008361	regulation of cell size	19/464	179/18800	1.01294e-07	1.24175e-06	7.38439e-07	BDNF/CXCL12/FGF13/NGF/NTN1/PLXNA3/SEMA3D/SEMA3E/SEMA3F/SEMA3G/SEMA4G/SEMA6A/SEMA6D/SPP1/TNR/VEGFA/WNT3/WNT3A/WNT5A	19
GO:0010720	positive regulation of cell development	25/464	297/18800	1.03972e-07	1.27047e-06	7.55518e-07	ADIPOQ/BDNF/BMP2/BMP4/CXCL12/FGA/FGB/FGG/IL1B/LIF/NGF/NTN1/PLXNA1/PLXNA2/PLXNA3/PTN/RELN/SERPINE2/SHH/SLIT2/TNFSF11/VEGFA/WNT2/WNT3/WNT3A	25
GO:0071216	cellular response to biotic stimulus	23/464	256/18800	1.04552e-07	1.27345e-06	7.5729e-07	BMP6/CCL3/CCL5/CSF2/CSF3/CTSG/CXCL1/CXCL10/CXCL11/CXCL13/CXCL2/CXCL3/CXCL5/CXCL6/IL10/IL1A/IL1B/PF4/PPBP/SERPINE1/SPON2/TNFSF4/WNT5A	23
GO:0014910	regulation of smooth muscle cell migration	13/464	83/18800	1.17139e-07	1.42218e-06	8.45738e-07	ADAMTS1/ADIPOQ/AGT/CCL5/FGF9/IGF1/PDGFD/PLAU/PLXNA1/S100A11/SEMA6D/SERPINE1/SLIT2	13
GO:0002526	acute inflammatory response	15/464	113/18800	1.21308e-07	1.4681e-06	8.73046e-07	A2M/ADAM8/ELANE/EPO/F12/F2/IL1A/IL1B/OSM/REG3A/REG3G/SERPINF2/TNFSF11/TNFSF4/ZP3	15
GO:0001541	ovarian follicle development	11/464	57/18800	1.21925e-07	1.47087e-06	8.74691e-07	AMH/EREG/HYAL3/INHA/INHBA/INHBB/KITLG/MMP14/TNFAIP6/VEGFA/ZP3	11
GO:0042698	ovulation cycle	12/464	70/18800	1.28913e-07	1.55023e-06	9.21882e-07	A2M/ADAMTS1/AMH/EREG/INHBA/LEP/MSTN/PTN/SLIT2/SLIT3/TNFAIP6/ZP3	12
GO:0046661	male sex differentiation	18/464	164/18800	1.32118e-07	1.58374e-06	9.41813e-07	AMH/BMP5/BMP6/COL9A3/FGF10/FGF8/FGF9/IL1A/INHA/INHBA/INHBB/KITLG/MMP14/SFRP1/SFRP2/SHH/WNT2B/WNT5A	18
GO:0085029	extracellular matrix assembly	10/464	46/18800	1.40008e-07	1.67303e-06	9.94911e-07	AGT/COL1A2/COL3A1/FBLN5/LOX/MFAP4/NTNG1/PLOD3/THSD4/TNXB	10
GO:0046879	hormone secretion	24/464	281/18800	1.43009e-07	1.70221e-06	1.01226e-06	ADIPOQ/AGT/BMP6/C1QTNF3/CCL5/CELA2A/CRHBP/FGA/FGB/FGF23/FGG/IL11/IL1B/IL1RN/INHA/INHBA/INHBB/LEP/LIF/LTBP4/OSM/SFRP1/SPP1/TNFSF11	24
GO:0001823	mesonephros development	14/464	99/18800	1.43349e-07	1.70221e-06	1.01226e-06	AGT/BMP2/BMP4/BMP7/FGF10/FGF2/FGF8/GDNF/SFRP1/SHH/SLIT2/VEGFA/WNT11/WNT2B	14
GO:0030336	negative regulation of cell migration	27/464	346/18800	1.51145e-07	1.78918e-06	1.06398e-06	ADIPOQ/ANGPT2/BMP5/CCL21/CCL25/CCL28/COL3A1/CXCL12/CXCL13/DCN/FGF2/HRG/MMP28/NODAL/NRG1/NRG3/PODN/SEMA6D/SERPINE1/SFRP1/SFRP2/SHH/SLIT2/SULF1/TIMP1/TNFAIP6/WNT11	27
GO:0016525	negative regulation of angiogenesis	17/464	149/18800	1.67862e-07	1.98088e-06	1.17798e-06	ADAMTS1/AGT/ANGPT2/CXCL10/DCN/HRG/IL17F/ISM1/PF4/PRL/SEMA3E/SEMA6A/SERPINE1/SPARC/SULF1/THBS2/THBS4	17
GO:0032924	activin receptor signaling pathway	10/464	47/18800	1.73963e-07	2.04649e-06	1.217e-06	FGF10/FGF9/FSTL3/GDF6/GDF7/INHBA/INHBB/NODAL/SHH/TDGF1	10
GO:0007389	pattern specification process	32/464	463/18800	1.75947e-07	2.06343e-06	1.22707e-06	BMP2/BMP4/BMP5/BMP7/C1QA/FGF10/FGF2/FGF8/GDNF/HHIP/NODAL/NRG3/NTF4/PCSK5/PCSK6/PLXNA2/RELN/SEMA3F/SFRP1/SFRP2/SHH/TDGF1/TLL1/WNT11/WNT2/WNT2B/WNT3/WNT3A/WNT5A/WNT7A/WNT7B/WNT8B	32
GO:0001867	complement activation	6/464	12/18800	1.78293e-07	2.08448e-06	1.23959e-06	A2M/COLEC11/FCN1/FCN3/MASP1/MFAP4	6
GO:0016331	morphogenesis of embryonic epithelium	17/464	150/18800	1.85082e-07	2.1572e-06	1.28284e-06	BMP4/BMP5/BMP7/CTHRC1/FGF10/FGF8/GDF7/GDNF/NODAL/SFRP1/SFRP2/SHH/SULF1/WNT2/WNT2B/WNT5A/WNT7B	17
GO:0051403	stress-activated MAPK cascade	22/464	245/18800	2.00017e-07	2.32413e-06	1.3821e-06	AGT/AMBP/BMP2/BMP4/CCL19/CCL21/FGF19/GDF6/IGFBP6/IL1A/IL1B/LEP/MMP8/SERPINB3/SERPINF2/SFRP1/SFRP2/TNFSF11/VEGFA/WNT5A/WNT7A/WNT7B	22
GO:0032535	regulation of cellular component size	27/464	351/18800	2.01722e-07	2.33677e-06	1.38962e-06	BDNF/CCL11/CCL21/CCL24/CCL26/CSF3/CXCL12/FGF13/NGF/NTN1/PLXNA3/SEMA3D/SEMA3E/SEMA3F/SEMA3G/SEMA4G/SEMA6A/SEMA6D/SLIT2/SPP1/TNR/VEGFA/WNT3/WNT3A/WNT5A/WNT7A/WNT7B	27
GO:2000181	negative regulation of blood vessel morphogenesis	17/464	151/18800	2.03896e-07	2.35475e-06	1.40031e-06	ADAMTS1/AGT/ANGPT2/CXCL10/DCN/HRG/IL17F/ISM1/PF4/PRL/SEMA3E/SEMA6A/SERPINE1/SPARC/SULF1/THBS2/THBS4	17
GO:0048639	positive regulation of developmental growth	18/464	169/18800	2.08649e-07	2.40232e-06	1.4286e-06	AGRN/BDNF/CSF1/CXCL12/FGF2/FGF8/FGF9/GH1/IGF1/IGF2/LEP/NGF/NTN1/VEGFA/WNT2/WNT3/WNT3A/ZP3	18
GO:0060512	prostate gland morphogenesis	8/464	28/18800	2.61036e-07	2.99637e-06	1.78187e-06	BMP4/BMP7/FGF10/SERPINB5/SFRP1/SHH/SULF1/WNT5A	8
GO:1990138	neuron projection extension	18/464	172/18800	2.72151e-07	3.11452e-06	1.85213e-06	CXCL12/NTN1/PLXNA1/PLXNA3/SEMA3D/SEMA3E/SEMA3F/SEMA3G/SEMA4G/SEMA6A/SEMA6D/SLIT2/SLIT3/TNR/VEGFA/WNT3/WNT3A/WNT5A	18
GO:0010594	regulation of endothelial cell migration	21/464	230/18800	2.86883e-07	3.27323e-06	1.94651e-06	AGT/ANGPT1/ANGPT2/ANXA3/BMP4/CCBE1/CXCL13/DCN/FGF16/FGF18/FGF2/FGF4/HRG/PTN/SLIT2/SPARC/SRPX2/TDGF1/VEGFA/WNT5A/WNT7A	21
GO:0007259	receptor signaling pathway via JAK-STAT	18/464	173/18800	2.9695e-07	3.37792e-06	2.00876e-06	AGT/CCL5/CSF2/EPO/F2/GH1/IFNE/IGF1/IL10/IL13/IL2/IL20/IL23A/LEP/LIF/MST1/OSM/PRL	18
GO:0010634	positive regulation of epithelial cell migration	18/464	174/18800	3.23793e-07	3.67224e-06	2.18379e-06	AGT/ANGPT1/ANXA3/BMP4/CCBE1/CTSH/FGF10/FGF16/FGF18/FGF2/FGF7/MMP9/SPARC/SRPX2/TDGF1/VEGFA/WNT5A/WNT7A	18
GO:0016055	Wnt signaling pathway	31/464	452/18800	3.25457e-07	3.67464e-06	2.18522e-06	BMP2/CELA1/COL1A1/CTHRC1/FGF10/FGF2/FGF9/GPC5/IGFBP1/IGFBP6/RSPO1/RSPO2/RSPO3/RSPO4/SFRP1/SFRP2/SFRP4/SFRP5/SHH/SULF1/WIF1/WNT11/WNT2/WNT2B/WNT3/WNT3A/WNT5A/WNT7A/WNT7B/WNT8B/WNT9A	31
GO:0031098	stress-activated protein kinase signaling cascade	22/464	252/18800	3.25945e-07	3.67464e-06	2.18522e-06	AGT/AMBP/BMP2/BMP4/CCL19/CCL21/FGF19/GDF6/IGFBP6/IL1A/IL1B/LEP/MMP8/SERPINB3/SERPINF2/SFRP1/SFRP2/TNFSF11/VEGFA/WNT5A/WNT7A/WNT7B	22
GO:0014909	smooth muscle cell migration	13/464	91/18800	3.54905e-07	3.98926e-06	2.37232e-06	ADAMTS1/ADIPOQ/AGT/CCL5/FGF9/IGF1/PDGFD/PLAU/PLXNA1/S100A11/SEMA6D/SERPINE1/SLIT2	13
GO:0198738	cell-cell signaling by wnt	31/464	454/18800	3.58257e-07	4.01503e-06	2.38764e-06	BMP2/CELA1/COL1A1/CTHRC1/FGF10/FGF2/FGF9/GPC5/IGFBP1/IGFBP6/RSPO1/RSPO2/RSPO3/RSPO4/SFRP1/SFRP2/SFRP4/SFRP5/SHH/SULF1/WIF1/WNT11/WNT2/WNT2B/WNT3/WNT3A/WNT5A/WNT7A/WNT7B/WNT8B/WNT9A	31
GO:0072073	kidney epithelium development	16/464	140/18800	3.78343e-07	4.22762e-06	2.51406e-06	ADIPOQ/AGT/BMP2/BMP4/BMP7/FGF2/FGF8/GDNF/LIF/SFRP1/SHH/SLIT2/VEGFA/WNT11/WNT2B/WNT7B	16
GO:0072028	nephron morphogenesis	12/464	77/18800	3.80884e-07	4.2435e-06	2.5235e-06	AGT/BMP2/BMP4/BMP7/FGF2/FGF8/GDNF/LIF/SHH/VEGFA/WNT11/WNT2B	12
GO:2000241	regulation of reproductive process	18/464	176/18800	3.84222e-07	4.26813e-06	2.53815e-06	AMH/BMP4/BMP7/HYAL3/IGF1/IL1A/INHBA/INHBB/LIF/NODAL/OVGP1/SFRP1/SHH/SULF1/TIMP1/VEGFA/WNT5A/ZP3	18
GO:0043087	regulation of GTPase activity	27/464	364/18800	4.15764e-07	4.60501e-06	2.73849e-06	AGRN/CCL1/CCL11/CCL13/CCL14/CCL15/CCL16/CCL19/CCL20/CCL21/CCL23/CCL24/CCL25/CCL26/CCL3/CCL3L3/CCL5/CCL8/CXCL13/PLXNA1/PLXNA2/PLXNA3/SFRP1/WNT11/WNT5A/XCL1/XCL2	27
GO:0043491	protein kinase B signaling	20/464	216/18800	4.39984e-07	4.85907e-06	2.88957e-06	ADAM8/ANGPT1/CCL19/CCL21/CCL3/CCL5/CSF3/F7/FGF2/GDF15/IGF1/IGF2/IL1B/LEP/LOX/MSTN/NRG1/OSM/SFRP5/TNFSF11	20
GO:0035107	appendage morphogenesis	16/464	142/18800	4.59728e-07	5.04768e-06	3.00173e-06	BMP4/BMP7/COL3A1/FGF10/FGF4/FGF8/FGF9/GDF5/PCSK5/PLXNA2/RSPO2/SFRP2/SHH/WNT3/WNT5A/WNT7A	16
GO:0035108	limb morphogenesis	16/464	142/18800	4.59728e-07	5.04768e-06	3.00173e-06	BMP4/BMP7/COL3A1/FGF10/FGF4/FGF8/FGF9/GDF5/PCSK5/PLXNA2/RSPO2/SFRP2/SHH/WNT3/WNT5A/WNT7A	16
GO:0051250	negative regulation of lymphocyte activation	17/464	161/18800	5.13746e-07	5.62448e-06	3.34474e-06	BMP4/CLEC4G/CTSG/FGL1/FGL2/IL10/IL2/INHA/INHBA/LGALS3/LGALS9B/LGALS9C/SFRP1/SFTPD/SHH/TNFSF4/XCL1	17
GO:0001657	ureteric bud development	13/464	94/18800	5.2135e-07	5.67492e-06	3.37474e-06	AGT/BMP2/BMP4/BMP7/FGF2/FGF8/GDNF/SFRP1/SHH/SLIT2/VEGFA/WNT11/WNT2B	13
GO:0061326	renal tubule development	13/464	94/18800	5.2135e-07	5.67492e-06	3.37474e-06	AGT/BMP2/BMP4/COL4A1/FGF2/FGF8/GDNF/LIF/SHH/VEGFA/WNT11/WNT2B/WNT7B	13
GO:0051917	regulation of fibrinolysis	6/464	14/18800	5.55559e-07	6.02996e-06	3.58587e-06	F12/F2/HRG/PLG/SERPINE1/SERPINF2	6
GO:2001233	regulation of apoptotic signaling pathway	27/464	370/18800	5.73199e-07	6.20365e-06	3.68916e-06	AGT/BDNF/BMP4/BMP5/CSF2/CTSH/CXCL12/EPO/FGA/FGB/FGF10/FGG/GDNF/IGF1/IL1A/IL1B/INHBA/INHBB/LGALS3/MMP9/PF4/SERPINE1/SFRP1/SFRP2/SRPX/TNFSF10/TNFSF12	27
GO:0072163	mesonephric epithelium development	13/464	95/18800	5.90628e-07	6.35597e-06	3.77974e-06	AGT/BMP2/BMP4/BMP7/FGF2/FGF8/GDNF/SFRP1/SHH/SLIT2/VEGFA/WNT11/WNT2B	13
GO:0072164	mesonephric tubule development	13/464	95/18800	5.90628e-07	6.35597e-06	3.77974e-06	AGT/BMP2/BMP4/BMP7/FGF2/FGF8/GDNF/SFRP1/SHH/SLIT2/VEGFA/WNT11/WNT2B	13
GO:0014066	regulation of phosphatidylinositol 3-kinase signaling	14/464	111/18800	6.05575e-07	6.49835e-06	3.86441e-06	AGT/ANGPT1/CCL5/CSF3/DCN/F2/FGF2/GH1/IGF1/LEP/OSM/PDGFD/RELN/SERPINE2	14
GO:0050729	positive regulation of inflammatory response	16/464	145/18800	6.11719e-07	6.54574e-06	3.89259e-06	ADAM8/AGT/CCL1/CCL24/CCL3/IL16/IL1B/IL2/IL23A/MMP8/OSM/SERPINE1/TNFSF11/TNFSF4/WNT5A/ZP3	16
GO:0061036	positive regulation of cartilage development	8/464	31/18800	6.2079e-07	6.62409e-06	3.93919e-06	BMP2/BMP4/BMP6/FGF18/GDF5/GDF6/LOXL2/WNT5A	8
GO:1901652	response to peptide	32/464	491/18800	6.48606e-07	6.90145e-06	4.10413e-06	ADIPOQ/AGT/AREG/BMP7/CELA2A/COL1A1/COL3A1/CRHBP/CXCL12/EREG/F7/FGF21/GDF15/GH1/IGF1/IGF2/IGFBP1/IL10/IL1B/INHBB/LEP/MMP12/MMP13/MMP3/MMP9/MSTN/REG1A/REG1B/REG3A/REG3G/TIMP1/VWA2	32
GO:0060445	branching involved in salivary gland morphogenesis	7/464	22/18800	6.5961e-07	6.99888e-06	4.16207e-06	BMP7/FGF10/FGF7/FGF8/LAMA1/PLXNA1/SHH	7
GO:0048144	fibroblast proliferation	12/464	81/18800	6.70445e-07	7.09398e-06	4.21862e-06	AGT/C1QL4/COL3A1/EREG/FGF10/IGF1/IL13/PDGFD/SFRP1/WNT2/WNT5A/WNT7B	12
GO:0050870	positive regulation of T cell activation	20/464	223/18800	7.31452e-07	7.71794e-06	4.58967e-06	ADAM8/CCL19/CCL21/CCL5/CD209/EBI3/EPO/IGF1/IGF2/IL1A/IL1B/IL2/IL23A/LEP/SHH/TNFSF11/TNFSF4/TNFSF9/XCL1/ZP3	20
GO:0097696	receptor signaling pathway via STAT	18/464	184/18800	7.42913e-07	7.81709e-06	4.64863e-06	AGT/CCL5/CSF2/EPO/F2/GH1/IFNE/IGF1/IL10/IL13/IL2/IL20/IL23A/LEP/LIF/MST1/OSM/PRL	18
GO:0061180	mammary gland epithelium development	11/464	68/18800	7.93495e-07	8.32621e-06	4.95139e-06	AREG/CCL11/CSF1/FGF10/FGF2/NTN1/TNFSF11/WNT2/WNT3/WNT5A/WNT7B	11
GO:0010817	regulation of hormone levels	32/464	496/18800	8.08917e-07	8.46458e-06	5.03368e-06	ADIPOQ/AGT/BMP2/BMP5/BMP6/C1QTNF3/CCL5/CELA2A/CRHBP/CTSG/FGA/FGB/FGF23/FGG/IL11/IL1B/IL1RN/INHA/INHBA/INHBB/LEP/LIF/LTBP4/OSM/PCSK5/PCSK6/SERPINA7/SFRP1/SHH/SPP1/TNFSF11/TPO	32
GO:1903039	positive regulation of leukocyte cell-cell adhesion	21/464	245/18800	8.15878e-07	8.5139e-06	5.06301e-06	ADAM8/CCL19/CCL21/CCL5/CD209/EBI3/ELANE/EPO/IGF1/IGF2/IL1A/IL1B/IL2/IL23A/LEP/SHH/TNFSF11/TNFSF4/TNFSF9/XCL1/ZP3	21
GO:0090596	sensory organ morphogenesis	22/464	266/18800	8.19659e-07	8.52986e-06	5.0725e-06	BMP4/BMP7/COL11A1/COL5A1/COL5A2/COL8A1/CTHRC1/EFEMP1/FGF10/FGF2/FGF8/FGF9/MEGF11/MFAP2/MFAP5/NTN1/VEGFA/WNT2/WNT2B/WNT3A/WNT5A/WNT9A	22
GO:0042509	regulation of tyrosine phosphorylation of STAT protein	12/464	83/18800	8.78073e-07	9.11272e-06	5.41911e-06	CCL5/CSF2/EPO/GH1/IGF1/IL13/IL2/IL20/IL23A/LEP/LIF/OSM	12
GO:0034116	positive regulation of heterotypic cell-cell adhesion	6/464	15/18800	9.06653e-07	9.35804e-06	5.565e-06	BMP7/FGA/FGB/FGG/IL10/IL1B	6
GO:0072378	blood coagulation	6/464	15/18800	9.06653e-07	9.35804e-06	5.565e-06	F12/F13A1/FBLN1/FGA/FGB/FGG	6
GO:0030194	positive regulation of blood coagulation	7/464	23/18800	9.28106e-07	9.52755e-06	5.6658e-06	F12/F2/F7/HRG/PLG/SERPINE1/SERPINF2	7
GO:1900048	positive regulation of hemostasis	7/464	23/18800	9.28106e-07	9.52755e-06	5.6658e-06	F12/F2/F7/HRG/PLG/SERPINE1/SERPINF2	7
GO:0023061	signal release	30/464	451/18800	9.58333e-07	9.81126e-06	5.83452e-06	ADIPOQ/AGT/BMP6/C1QTNF3/CCL5/CELA2A/CRHBP/CXCL12/FGA/FGB/FGF20/FGF23/FGG/GDNF/IL11/IL1A/IL1B/IL1RN/INHA/INHBA/INHBB/LEP/LIF/LTBP4/OSM/PCSK5/SFRP1/SPP1/TNFSF11/WNT7A	30
GO:0007584	response to nutrient	16/464	150/18800	9.68295e-07	9.88653e-06	5.87928e-06	A2M/ADIPOQ/AMELX/BMP7/CCL28/COL1A1/CXCL10/EPO/F7/FGF23/IL1A/LEP/POSTN/SFRP1/SFRP2/SPP1	16
GO:0031345	negative regulation of cell projection organization	18/464	188/18800	1.01841e-06	1.03702e-05	6.16692e-06	CCL21/FGF13/HRG/NTN1/PLXNA3/SEMA3D/SEMA3E/SEMA3F/SEMA3G/SEMA4G/SEMA6A/SEMA6D/SLIT2/SPP1/TNR/WNT3/WNT3A/WNT5A	18
GO:0043406	positive regulation of MAP kinase activity	14/464	116/18800	1.04226e-06	1.05847e-05	6.29444e-06	ADAM8/CCL19/ELANE/EPGN/FGF18/FGF2/GH1/IL1B/KITLG/PDGFD/TDGF1/TNFSF11/VEGFA/WNT5A	14
GO:0048660	regulation of smooth muscle cell proliferation	17/464	170/18800	1.10861e-06	1.12283e-05	6.67722e-06	ADAMTS1/ADIPOQ/AGT/BMP2/BMP4/CCL5/ELANE/EREG/FGF2/FGF9/IGF1/IL10/IL13/MMP9/OGN/PDGFD/SERPINF2	17
GO:0050886	endocrine process	12/464	85/18800	1.1408e-06	1.1493e-05	6.83459e-06	AGT/BMP6/C1QTNF3/CRHBP/CTSG/IL1B/INHA/INHBA/INHBB/LEP/PCSK5/SERPINF2	12
GO:2000106	regulation of leukocyte apoptotic process	12/464	85/18800	1.1408e-06	1.1493e-05	6.83459e-06	ADAM8/BMP4/CCL19/CCL21/CCL5/CXCL12/IL10/IL2/KITLG/LGALS14/LGALS3/WNT5A	12
GO:0007566	embryo implantation	10/464	57/18800	1.16348e-06	1.16594e-05	6.93358e-06	EPO/FBLN1/IL1B/LIF/MMP9/NODAL/PCSK5/SPP1/TIMP1/VEGFA	10
GO:0060350	endochondral bone morphogenesis	10/464	57/18800	1.16348e-06	1.16594e-05	6.93358e-06	BMP4/BMP6/COL1A1/COL27A1/COL3A1/COMP/FGF18/MMP13/MMP14/SERPINH1	10
GO:0070167	regulation of biomineral tissue development	13/464	101/18800	1.20764e-06	1.207e-05	7.17773e-06	AMELX/BMP2/BMP4/BMP6/BMP7/CCL3/COMP/DMP1/FGF23/MGP/MMP20/OMD/PTN	13
GO:1902622	regulation of neutrophil migration	9/464	45/18800	1.26572e-06	1.26172e-05	7.50313e-06	ADAM8/CCL19/CCL21/IL1A/IL23A/SLIT2/THBS4/TNFAIP6/XCL1	9
GO:0043567	regulation of insulin-like growth factor receptor signaling pathway	7/464	24/18800	1.28253e-06	1.26516e-05	7.52359e-06	BMP2/BMP5/CILP/GH1/IGF1/IGFBP1/IGFBP6	7
GO:0045649	regulation of macrophage differentiation	7/464	24/18800	1.28253e-06	1.26516e-05	7.52359e-06	ADIPOQ/C1QC/CSF1/INHA/INHBA/LIF/PF4	7
GO:0050820	positive regulation of coagulation	7/464	24/18800	1.28253e-06	1.26516e-05	7.52359e-06	F12/F2/F7/HRG/PLG/SERPINE1/SERPINF2	7
GO:2001026	regulation of endothelial cell chemotaxis	7/464	24/18800	1.28253e-06	1.26516e-05	7.52359e-06	CXCL13/FGF16/FGF18/FGF2/FGF4/HRG/VEGFA	7
GO:1903532	positive regulation of secretion by cell	22/464	274/18800	1.34704e-06	1.32535e-05	7.88154e-06	ADAM8/AGT/BMP2/BMP6/C1QTNF3/CXCL12/FGA/FGB/FGG/GDNF/HYAL3/IGF1/IL13/IL1A/IL1B/INHA/INHBA/INHBB/LEP/SPP1/TNFSF11/ZP3	22
GO:1902106	negative regulation of leukocyte differentiation	13/464	102/18800	1.35341e-06	1.32816e-05	7.89826e-06	ADIPOQ/BMP4/C1QC/CCL3/FGL2/FSTL3/IL2/INHA/INHBA/SFRP1/SHH/TNFAIP6/TNFSF4	13
GO:0010977	negative regulation of neuron projection development	15/464	136/18800	1.38003e-06	1.34731e-05	8.01211e-06	FGF13/NTN1/PLXNA3/SEMA3D/SEMA3E/SEMA3F/SEMA3G/SEMA4G/SEMA6A/SEMA6D/SPP1/TNR/WNT3/WNT3A/WNT5A	15
GO:0045667	regulation of osteoblast differentiation	15/464	136/18800	1.38003e-06	1.34731e-05	8.01211e-06	AREG/BMP2/BMP4/BMP6/BMP7/CTHRC1/FGF2/FGF23/IGF1/SCUBE3/SFRP1/SFRP2/SMOC1/TNFAIP6/WNT7B	15
GO:0045664	regulation of neuron differentiation	18/464	192/18800	1.38363e-06	1.34735e-05	8.01234e-06	BDNF/BMP2/BMP4/BMP6/BMP7/CXCL12/EPO/FGF20/GDF5/GDF6/GDF7/NGF/NTF4/SFRP1/SFRP2/SHH/VWC2/WNT3A	18
GO:0048659	smooth muscle cell proliferation	17/464	173/18800	1.41553e-06	1.37488e-05	8.17609e-06	ADAMTS1/ADIPOQ/AGT/BMP2/BMP4/CCL5/ELANE/EREG/FGF2/FGF9/IGF1/IL10/IL13/MMP9/OGN/PDGFD/SERPINF2	17
GO:0051897	positive regulation of protein kinase B signaling	14/464	119/18800	1.42325e-06	1.37884e-05	8.19964e-06	ADAM8/ANGPT1/CCL19/CCL21/CCL3/CSF3/F7/FGF2/GDF15/IGF2/LEP/NRG1/OSM/TNFSF11	14
GO:0007260	tyrosine phosphorylation of STAT protein	12/464	87/18800	1.47088e-06	1.42135e-05	8.45241e-06	CCL5/CSF2/EPO/GH1/IGF1/IL13/IL2/IL20/IL23A/LEP/LIF/OSM	12
GO:0110149	regulation of biomineralization	13/464	103/18800	1.51463e-06	1.4599e-05	8.68169e-06	AMELX/BMP2/BMP4/BMP6/BMP7/CCL3/COMP/DMP1/FGF23/MGP/MMP20/OMD/PTN	13
GO:0034110	regulation of homotypic cell-cell adhesion	8/464	35/18800	1.69829e-06	1.62864e-05	9.68513e-06	ADAMTS18/CCL5/CELA2A/CTSG/FGG/MMRN1/SERPINE2/TNFSF11	8
GO:0035137	hindlimb morphogenesis	8/464	35/18800	1.69829e-06	1.62864e-05	9.68513e-06	BMP4/FGF4/FGF8/GDF5/RSPO2/SHH/WNT3/WNT7A	8
GO:0051047	positive regulation of secretion	23/464	300/18800	1.71911e-06	1.64444e-05	9.77908e-06	ADAM8/AGT/BMP2/BMP6/C1QTNF3/CXCL12/FGA/FGB/FGG/GDNF/HYAL3/IGF1/IL13/IL1A/IL1B/INHA/INHBA/INHBB/LEP/PRL/SPP1/TNFSF11/ZP3	23
GO:0030856	regulation of epithelial cell differentiation	16/464	157/18800	1.78228e-06	1.69205e-05	1.00622e-05	BMP4/BMP6/FGF2/GDNF/IL13/IL1A/IL1B/IL20/LIF/MMP9/NODAL/REG3A/REG3G/SERPINE1/SFRP4/VEGFA	16
GO:1902107	positive regulation of leukocyte differentiation	16/464	157/18800	1.78228e-06	1.69205e-05	1.00622e-05	ADAM8/CCL19/CSF1/IL10/IL17A/IL2/IL20/IL23A/KITLG/LIF/MMP14/PF4/SHH/TNFSF11/TNFSF4/TNFSF9	16
GO:1903708	positive regulation of hemopoiesis	16/464	157/18800	1.78228e-06	1.69205e-05	1.00622e-05	ADAM8/CCL19/CSF1/IL10/IL17A/IL2/IL20/IL23A/KITLG/LIF/MMP14/PF4/SHH/TNFSF11/TNFSF4/TNFSF9	16
GO:0072088	nephron epithelium morphogenesis	11/464	74/18800	1.89385e-06	1.79348e-05	1.06654e-05	AGT/BMP2/BMP4/FGF2/FGF8/GDNF/LIF/SHH/VEGFA/WNT11/WNT2B	11
GO:0050808	synapse organization	28/464	419/18800	2.02615e-06	1.90251e-05	1.13138e-05	AGRN/BDNF/C1QA/C1QB/C1QC/C1QL1/CBLN1/CBLN2/COL4A1/COL4A5/ELFN1/FGF13/GDNF/IL10/NRG1/NTN1/NTNG1/RELN/SEMA3E/SEMA3F/SPARCL1/SRPX2/THBS2/TNR/WNT3A/WNT5A/WNT7A/WNT7B	28
GO:0003129	heart induction	5/464	10/18800	2.03913e-06	1.90251e-05	1.13138e-05	BMP2/BMP4/WNT11/WNT3A/WNT5A	5
GO:0035768	endothelial cell chemotaxis to fibroblast growth factor	5/464	10/18800	2.03913e-06	1.90251e-05	1.13138e-05	CXCL13/FGF16/FGF18/FGF2/FGF4	5
GO:0051918	negative regulation of fibrinolysis	5/464	10/18800	2.03913e-06	1.90251e-05	1.13138e-05	F2/HRG/PLG/SERPINE1/SERPINF2	5
GO:1904338	regulation of dopaminergic neuron differentiation	5/464	10/18800	2.03913e-06	1.90251e-05	1.13138e-05	FGF20/SFRP1/SFRP2/SHH/WNT3A	5
GO:2000544	regulation of endothelial cell chemotaxis to fibroblast growth factor	5/464	10/18800	2.03913e-06	1.90251e-05	1.13138e-05	CXCL13/FGF16/FGF18/FGF2/FGF4	5
GO:1903707	negative regulation of hemopoiesis	13/464	106/18800	2.10561e-06	1.95972e-05	1.1654e-05	ADIPOQ/BMP4/C1QC/CCL3/FGL2/FSTL3/IL2/INHA/INHBA/SFRP1/SHH/TNFAIP6/TNFSF4	13
GO:0060428	lung epithelium development	8/464	36/18800	2.13673e-06	1.98117e-05	1.17815e-05	ADAMTSL2/BMP4/FGF10/FGF7/IL13/SHH/WNT2/WNT7B	8
GO:0042481	regulation of odontogenesis	6/464	17/18800	2.14958e-06	1.98117e-05	1.17815e-05	BMP2/BMP4/CSF1/FGF8/RSPO2/SHH	6
GO:0072376	protein activation cascade	6/464	17/18800	2.14958e-06	1.98117e-05	1.17815e-05	F12/F13A1/FBLN1/FGA/FGB/FGG	6
GO:1904948	midbrain dopaminergic neuron differentiation	6/464	17/18800	2.14958e-06	1.98117e-05	1.17815e-05	SFRP1/SFRP2/WNT2/WNT3/WNT3A/WNT5A	6
GO:0046328	regulation of JNK cascade	15/464	141/18800	2.18281e-06	2.00691e-05	1.19346e-05	AMBP/CCL19/CCL21/FGF19/IL1A/IL1B/MMP8/SERPINB3/SERPINF2/SFRP1/SFRP2/TNFSF11/WNT5A/WNT7A/WNT7B	15
GO:0002696	positive regulation of leukocyte activation	28/464	421/18800	2.22191e-06	2.03792e-05	1.2119e-05	ADAM8/CCL19/CCL21/CCL3/CCL5/CD209/EBI3/EPO/FGF10/IGF1/IGF2/IL10/IL13/IL1A/IL1B/IL2/IL23A/LEP/MMP14/MMP8/SHH/TNFSF11/TNFSF4/TNFSF9/WNT3A/WNT5A/XCL1/ZP3	28
GO:0006953	acute-phase response	9/464	48/18800	2.24327e-06	2.04759e-05	1.21765e-05	A2M/EPO/F2/IL1A/IL1B/REG3A/REG3G/SERPINF2/TNFSF11	9
GO:0035272	exocrine system development	9/464	48/18800	2.24327e-06	2.04759e-05	1.21765e-05	BMP7/CELA1/FGF10/FGF7/FGF8/IGF2/LAMA1/PLXNA1/SHH	9
GO:0050926	regulation of positive chemotaxis	7/464	26/18800	2.33547e-06	2.12153e-05	1.26162e-05	ANGPT2/CXCL12/F7/FGF10/IL16/PGF/VEGFA	7
GO:0060740	prostate gland epithelium morphogenesis	7/464	26/18800	2.33547e-06	2.12153e-05	1.26162e-05	BMP4/BMP7/FGF10/SFRP1/SHH/SULF1/WNT5A	7
GO:0033138	positive regulation of peptidyl-serine phosphorylation	13/464	107/18800	2.34381e-06	2.12401e-05	1.26309e-05	ANGPT1/BDNF/CSF3/IFNE/IL11/LIF/NGF/NTF4/OSM/SFRP2/VEGFA/WNT3A/WNT5A	13
GO:0032147	activation of protein kinase activity	15/464	142/18800	2.38632e-06	2.15344e-05	1.2806e-05	AGT/ANGPT1/CCL5/EPO/FGF13/GH1/IGF1/IL23A/LEP/NRG1/NRG3/TNFSF15/VEGFA/WNT11/WNT5A	15
GO:0045666	positive regulation of neuron differentiation	12/464	91/18800	2.39334e-06	2.15344e-05	1.2806e-05	BMP2/BMP4/BMP6/BMP7/CXCL12/EPO/FGF20/GDF5/GDF6/GDF7/NGF/VWC2	12
GO:0072080	nephron tubule development	12/464	91/18800	2.39334e-06	2.15344e-05	1.2806e-05	AGT/BMP2/BMP4/FGF2/FGF8/GDNF/LIF/SHH/VEGFA/WNT11/WNT2B/WNT7B	12
GO:0061333	renal tubule morphogenesis	11/464	76/18800	2.48241e-06	2.22828e-05	1.32511e-05	AGT/BMP2/BMP4/COL4A1/FGF2/FGF8/GDNF/SHH/VEGFA/WNT11/WNT2B	11
GO:0050868	negative regulation of T cell activation	14/464	125/18800	2.57699e-06	2.3056e-05	1.37109e-05	BMP4/CLEC4G/CTSG/FGL1/FGL2/IL10/IL2/LGALS3/LGALS9B/LGALS9C/SFTPD/SHH/TNFSF4/XCL1	14
GO:0002697	regulation of immune effector process	25/464	353/18800	2.58072e-06	2.3056e-05	1.37109e-05	A2M/ANGPT1/CCL19/CLC/CLEC4G/COLEC11/CXCL6/FCN1/FCN3/FGL2/IL10/IL13/IL17A/IL17F/IL1B/IL2/IL23A/LEP/LGALS3/SERPINB4/SPON2/TNFSF4/WNT5A/XCL1/ZP3	25
GO:0048546	digestive tract morphogenesis	9/464	49/18800	2.68857e-06	2.39069e-05	1.42168e-05	BMP4/FGF10/NODAL/SFRP1/SFRP2/SFRP5/SHH/WNT11/WNT5A	9
GO:0060986	endocrine hormone secretion	9/464	49/18800	2.68857e-06	2.39069e-05	1.42168e-05	AGT/BMP6/C1QTNF3/CRHBP/IL1B/INHA/INHBA/INHBB/LEP	9
GO:0050769	positive regulation of neurogenesis	19/464	222/18800	2.78155e-06	2.46757e-05	1.4674e-05	BDNF/BMP2/CXCL12/IL1B/LIF/NGF/NTN1/PLXNA1/PLXNA2/PLXNA3/PTN/RELN/SERPINE2/SHH/SLIT2/VEGFA/WNT2/WNT3/WNT3A	19
GO:0050772	positive regulation of axonogenesis	11/464	77/18800	2.83266e-06	2.50308e-05	1.48852e-05	BDNF/CXCL12/NGF/NTN1/PLXNA1/PLXNA2/PLXNA3/SLIT2/VEGFA/WNT3/WNT3A	11
GO:0003206	cardiac chamber morphogenesis	14/464	126/18800	2.8348e-06	2.50308e-05	1.48852e-05	ADAMTS1/BMP2/BMP4/BMP5/BMP7/COL11A1/FGF8/NRG1/SFRP2/SLIT2/SLIT3/WNT11/WNT2/WNT5A	14
GO:0071887	leukocyte apoptotic process	13/464	109/18800	2.89305e-06	2.54857e-05	1.51557e-05	ADAM8/BMP4/CCL19/CCL21/CCL5/CLC/CXCL12/IL10/IL2/KITLG/LGALS14/LGALS3/WNT5A	13
GO:0030307	positive regulation of cell growth	16/464	163/18800	2.92342e-06	2.56936e-05	1.52793e-05	BDNF/CXCL12/F2/IGF1/IGFBP1/IL2/LGI1/MMP14/NGF/NTN1/PRSS2/SFRP1/SFRP2/VEGFA/WNT3/WNT3A	16
GO:0060675	ureteric bud morphogenesis	10/464	63/18800	3.01696e-06	2.64543e-05	1.57317e-05	AGT/BMP2/BMP4/FGF2/FGF8/GDNF/SHH/VEGFA/WNT11/WNT2B	10
GO:0043434	response to peptide hormone	27/464	404/18800	3.08322e-06	2.69729e-05	1.60401e-05	ADIPOQ/AGT/AREG/BMP7/CELA2A/COL1A1/COL3A1/CRHBP/CXCL12/EREG/F7/FGF21/GDF15/GH1/IGF2/IGFBP1/IL10/IL1B/INHBB/LEP/MSTN/REG1A/REG1B/REG3A/REG3G/TIMP1/VWA2	27
GO:0048706	embryonic skeletal system development	14/464	127/18800	3.11534e-06	2.71911e-05	1.61699e-05	BMP4/BMP7/COL11A1/COL1A1/FGF8/FGF9/MMP14/NODAL/PCSK5/SHH/SULF1/WNT11/WNT5A/WNT9A	14
GO:0031349	positive regulation of defense response	22/464	289/18800	3.24016e-06	2.82155e-05	1.67791e-05	ADAM8/AGT/CCL1/CCL24/CCL3/CCL5/CLEC6A/COCH/EREG/FCN1/IL16/IL1B/IL2/IL23A/MMP12/MMP8/OSM/SERPINE1/TNFSF11/TNFSF4/WNT5A/ZP3	22
GO:0072171	mesonephric tubule morphogenesis	10/464	64/18800	3.49777e-06	3.03888e-05	1.80715e-05	AGT/BMP2/BMP4/FGF2/FGF8/GDNF/SHH/VEGFA/WNT11/WNT2B	10
GO:0030111	regulation of Wnt signaling pathway	24/464	336/18800	3.53478e-06	3.06401e-05	1.82209e-05	BMP2/COL1A1/CTHRC1/FGF10/FGF2/FGF9/GPC5/IGFBP1/IGFBP6/RSPO1/RSPO2/RSPO3/RSPO4/SFRP1/SFRP2/SFRP4/SFRP5/SHH/SULF1/WIF1/WNT11/WNT3/WNT3A/WNT5A	24
GO:0072009	nephron epithelium development	13/464	111/18800	3.55349e-06	3.0732e-05	1.82756e-05	ADIPOQ/AGT/BMP2/BMP4/FGF2/FGF8/GDNF/LIF/SHH/VEGFA/WNT11/WNT2B/WNT7B	13
GO:0035766	cell chemotaxis to fibroblast growth factor	5/464	11/18800	3.66253e-06	3.13883e-05	1.86659e-05	CXCL13/FGF16/FGF18/FGF2/FGF4	5
GO:0042487	regulation of odontogenesis of dentin-containing tooth	5/464	11/18800	3.66253e-06	3.13883e-05	1.86659e-05	BMP2/BMP4/CSF1/FGF8/RSPO2	5
GO:1904847	regulation of cell chemotaxis to fibroblast growth factor	5/464	11/18800	3.66253e-06	3.13883e-05	1.86659e-05	CXCL13/FGF16/FGF18/FGF2/FGF4	5
GO:2000826	regulation of heart morphogenesis	5/464	11/18800	3.66253e-06	3.13883e-05	1.86659e-05	BMP2/BMP4/WNT11/WNT3A/WNT5A	5
GO:0032330	regulation of chondrocyte differentiation	9/464	51/18800	3.81103e-06	3.25873e-05	1.93789e-05	ADAMTS12/BMP4/BMP6/EFEMP1/FGF18/GDF5/GDF6/LOXL2/WNT9A	9
GO:0035116	embryonic hindlimb morphogenesis	7/464	28/18800	4.02791e-06	3.42871e-05	2.03897e-05	BMP4/FGF4/FGF8/RSPO2/SHH/WNT3/WNT7A	7
GO:0090025	regulation of monocyte chemotaxis	7/464	28/18800	4.02791e-06	3.42871e-05	2.03897e-05	CCL1/CCL5/CXCL10/CXCL12/S100A7/SERPINE1/SLIT2	7
GO:0030168	platelet activation	14/464	130/18800	4.11119e-06	3.49175e-05	2.07646e-05	ADAMTS18/CELA2A/COL3A1/COMP/CTSG/F2/FGA/FGB/FGG/HRG/MMRN1/PF4/SERPINE2/WNT3A	14
GO:0045637	regulation of myeloid cell differentiation	18/464	208/18800	4.34281e-06	3.67387e-05	2.18476e-05	ADIPOQ/C1QC/CCL3/CSF1/CSF3/FSTL3/IL17A/IL20/IL23A/INHA/INHBA/KITLG/LIF/LOX/PF4/SFRP1/TNFAIP6/TNFSF11	18
GO:0050867	positive regulation of cell activation	28/464	436/18800	4.34502e-06	3.67387e-05	2.18476e-05	ADAM8/CCL19/CCL21/CCL3/CCL5/CD209/EBI3/EPO/FGF10/IGF1/IGF2/IL10/IL13/IL1A/IL1B/IL2/IL23A/LEP/MMP14/MMP8/SHH/TNFSF11/TNFSF4/TNFSF9/WNT3A/WNT5A/XCL1/ZP3	28
GO:0010595	positive regulation of endothelial cell migration	14/464	131/18800	4.50106e-06	3.79733e-05	2.25818e-05	AGT/ANGPT1/ANXA3/BMP4/CCBE1/FGF16/FGF18/FGF2/SPARC/SRPX2/TDGF1/VEGFA/WNT5A/WNT7A	14
GO:0048670	regulation of collateral sprouting	6/464	19/18800	4.51863e-06	3.80368e-05	2.26196e-05	BDNF/FGF13/NGF/SPP1/WNT3/WNT3A	6
GO:0038034	signal transduction in absence of ligand	10/464	66/18800	4.662e-06	3.907e-05	2.3234e-05	CSF2/FGF10/GDNF/IL1A/IL1B/IL2/INHBA/KITLG/PF4/SRPX	10
GO:0097192	extrinsic apoptotic signaling pathway in absence of ligand	10/464	66/18800	4.662e-06	3.907e-05	2.3234e-05	CSF2/FGF10/GDNF/IL1A/IL1B/IL2/INHBA/KITLG/PF4/SRPX	10
GO:2001234	negative regulation of apoptotic signaling pathway	19/464	230/18800	4.6774e-06	3.91126e-05	2.32593e-05	BDNF/BMP4/BMP5/CSF2/CXCL12/EPO/FGA/FGB/FGF10/FGG/GDNF/IGF1/IL1A/IL1B/LGALS3/MMP9/PF4/SERPINE1/SFRP2	19
GO:0030099	myeloid cell differentiation	26/464	391/18800	5.14336e-06	4.29142e-05	2.55201e-05	ADIPOQ/BMP4/C1QC/CCL19/CCL3/CLEC5A/CSF1/CSF2/CSF3/EPO/FSTL3/IL11/IL17A/IL20/IL23A/INHA/INHBA/KITLG/LIF/LOX/MMP9/PF4/SFRP1/TNFAIP6/TNFSF11/VEGFA	26
GO:0010453	regulation of cell fate commitment	7/464	29/18800	5.19729e-06	4.32689e-05	2.57309e-05	BMP4/FGF2/IL23A/SFRP2/WNT11/WNT3A/WNT5A	7
GO:0071300	cellular response to retinoic acid	10/464	67/18800	5.36058e-06	4.45305e-05	2.64812e-05	COL1A1/LEP/WNT11/WNT2/WNT3/WNT3A/WNT5A/WNT7B/WNT8B/WNT9A	10
GO:0035148	tube formation	15/464	152/18800	5.57208e-06	4.61861e-05	2.74657e-05	BMP4/BMP5/BMP7/CTHRC1/FGF10/FGF2/FGF8/GDF7/GDNF/NODAL/SFRP1/SFRP2/SHH/VEGFA/WNT5A	15
GO:0033273	response to vitamin	11/464	83/18800	5.99157e-06	4.95547e-05	2.9469e-05	BMP7/COL1A1/CXCL10/EPO/F7/FGF23/IL1A/LEP/POSTN/SFRP1/SPP1	11
GO:0051251	positive regulation of lymphocyte activation	25/464	371/18800	6.20151e-06	5.11794e-05	3.04351e-05	ADAM8/CCL19/CCL21/CCL5/CD209/EBI3/EPO/FGF10/IGF1/IGF2/IL10/IL13/IL1A/IL1B/IL2/IL23A/LEP/MMP14/SHH/TNFSF11/TNFSF4/TNFSF9/WNT3A/XCL1/ZP3	25
GO:0002695	negative regulation of leukocyte activation	17/464	193/18800	6.31057e-06	5.19397e-05	3.08872e-05	BMP4/CLEC4G/CTSG/FGL1/FGL2/IL10/IL2/INHA/INHBA/LGALS3/LGALS9B/LGALS9C/SFRP1/SFTPD/SHH/TNFSF4/XCL1	17
GO:0090026	positive regulation of monocyte chemotaxis	6/464	20/18800	6.32106e-06	5.19397e-05	3.08872e-05	CCL1/CCL5/CXCL10/CXCL12/S100A7/SERPINE1	6
GO:0097305	response to alcohol	19/464	235/18800	6.39056e-06	5.22919e-05	3.10967e-05	A2M/ADIPOQ/CCL19/CCL21/CCL3/CRHBP/CSF3/F7/FGF19/IL13/IL2/INHBA/INHBB/LEP/MSTN/SFRP1/SLIT2/SLIT3/TNFSF4	19
GO:0032609	interferon-gamma production	13/464	117/18800	6.40534e-06	5.22919e-05	3.10967e-05	EBI3/IL10/IL1B/IL2/IL23A/INHA/INHBA/LGALS9B/LGALS9C/TNFSF4/WNT5A/XCL1/ZP3	13
GO:0032649	regulation of interferon-gamma production	13/464	117/18800	6.40534e-06	5.22919e-05	3.10967e-05	EBI3/IL10/IL1B/IL2/IL23A/INHA/INHBA/LGALS9B/LGALS9C/TNFSF4/WNT5A/XCL1/ZP3	13
GO:0071900	regulation of protein serine/threonine kinase activity	25/464	372/18800	6.49867e-06	5.29397e-05	3.1482e-05	ADAM8/ADIPOQ/AGT/BMP2/BMP4/BMP7/CCL19/ELANE/EPGN/FGF18/FGF2/GH1/IGF2/IL1B/KITLG/MST1/PDGFD/SERPINB3/SFRP1/SFRP2/TDGF1/TNFSF11/TNXB/VEGFA/WNT5A	25
GO:0048592	eye morphogenesis	15/464	154/18800	6.54351e-06	5.31906e-05	3.16312e-05	BMP4/BMP7/COL5A1/COL5A2/COL8A1/EFEMP1/FGF2/MEGF11/MFAP2/MFAP5/VEGFA/WNT2/WNT2B/WNT5A/WNT9A	15
GO:0051873	killing by host of symbiont cells	7/464	30/18800	6.63582e-06	5.37104e-05	3.19403e-05	CTSG/CXCL6/ELANE/F2/HRG/PF4/REG3G	7
GO:0061037	negative regulation of cartilage development	7/464	30/18800	6.63582e-06	5.37104e-05	3.19403e-05	ADAMTS12/BMP4/EFEMP1/GDF5/LEP/WNT11/WNT9A	7
GO:0070527	platelet aggregation	10/464	69/18800	7.03356e-06	5.67343e-05	3.37385e-05	ADAMTS18/CELA2A/COMP/CTSG/FGA/FGB/FGG/MMRN1/SERPINE2/WNT3A	10
GO:0030278	regulation of ossification	13/464	118/18800	7.03937e-06	5.67343e-05	3.37385e-05	BMP2/BMP4/BMP6/BMP7/CCL3/COMP/CSF1/FGF23/MGP/OMD/PTN/SFRP1/WNT5A	13
GO:0051702	biological process involved in interaction with symbiont	12/464	101/18800	7.23811e-06	5.82123e-05	3.46174e-05	CCL3/CCL5/CCL8/CTSG/CXCL6/ELANE/F2/HRG/PF4/PLG/REG3G/SFTPD	12
GO:0061098	positive regulation of protein tyrosine kinase activity	9/464	55/18800	7.29859e-06	5.85743e-05	3.48327e-05	AGT/AREG/BTC/CCL5/EPGN/EREG/NRG1/RELN/WNT3A	9
GO:0014911	positive regulation of smooth muscle cell migration	8/464	42/18800	7.3194e-06	5.86171e-05	3.48582e-05	ADAMTS1/AGT/CCL5/FGF9/IGF1/PDGFD/S100A11/SEMA6D	8
GO:0035265	organ growth	16/464	175/18800	7.33521e-06	5.86198e-05	3.48598e-05	AGT/COL27A1/COMP/FGF10/FGF2/FGF20/FGF7/FGF8/FGF9/IGF1/IGF2/LEP/MMP13/RSPO2/SHH/WNT2	16
GO:0060828	regulation of canonical Wnt signaling pathway	20/464	261/18800	8.19318e-06	6.53384e-05	3.88552e-05	BMP2/COL1A1/CTHRC1/FGF10/FGF2/FGF9/GPC5/IGFBP1/IGFBP6/RSPO1/RSPO2/RSPO3/SFRP1/SFRP2/SFRP4/SFRP5/SHH/WNT11/WNT3A/WNT5A	20
GO:0035767	endothelial cell chemotaxis	7/464	31/18800	8.3902e-06	6.67691e-05	3.9706e-05	CXCL13/FGF16/FGF18/FGF2/FGF4/HRG/VEGFA	7
GO:0072111	cell proliferation involved in kidney development	6/464	21/18800	8.6657e-06	6.86729e-05	4.08381e-05	BMP2/BMP4/BMP7/PDGFD/SERPINB7/SHH	6
GO:2000047	regulation of cell-cell adhesion mediated by cadherin	6/464	21/18800	8.6657e-06	6.86729e-05	4.08381e-05	BMP6/PLG/SERPINF2/VEGFA/WNT3A/WNT5A	6
GO:0140353	lipid export from cell	8/464	43/18800	8.80007e-06	6.95922e-05	4.13848e-05	AGT/BMP6/IL1A/IL1B/INHBA/LEP/SPP1/TNFSF11	8
GO:0001892	embryonic placenta development	11/464	87/18800	9.51427e-06	7.50834e-05	4.46503e-05	BMP5/BMP7/CSF2/IGF2/IL10/LIF/NODAL/PLG/RSPO3/WNT2/WNT7B	11
GO:0042659	regulation of cell fate specification	5/464	13/18800	9.79317e-06	7.71238e-05	4.58636e-05	FGF2/SFRP2/WNT11/WNT3A/WNT5A	5
GO:0001658	branching involved in ureteric bud morphogenesis	9/464	57/18800	9.88555e-06	7.76898e-05	4.62002e-05	AGT/BMP2/BMP4/FGF2/FGF8/GDNF/SHH/VEGFA/WNT2B	9
GO:0072078	nephron tubule morphogenesis	10/464	72/18800	1.03832e-05	8.12638e-05	4.83256e-05	AGT/BMP2/BMP4/FGF2/FGF8/GDNF/SHH/VEGFA/WNT11/WNT2B	10
GO:1903036	positive regulation of response to wounding	10/464	72/18800	1.03832e-05	8.12638e-05	4.83256e-05	F12/F2/F7/HRG/PLG/PTN/REG3A/REG3G/SERPINE1/SERPINF2	10
GO:0002063	chondrocyte development	7/464	32/18800	1.05127e-05	8.15361e-05	4.84875e-05	COL11A1/COL27A1/COMP/FGF18/SERPINH1/SFRP2/SULF1	7
GO:1902624	positive regulation of neutrophil migration	7/464	32/18800	1.05127e-05	8.15361e-05	4.84875e-05	ADAM8/CCL19/CCL21/IL1A/IL23A/THBS4/XCL1	7
GO:0045840	positive regulation of mitotic nuclear division	8/464	44/18800	1.05256e-05	8.15361e-05	4.84875e-05	BTC/EPGN/EREG/FGF8/IGF1/IGF2/IL1A/IL1B	8
GO:0060443	mammary gland morphogenesis	8/464	44/18800	1.05256e-05	8.15361e-05	4.84875e-05	AREG/BMP4/CCL11/CSF1/FGF10/NRG3/NTN1/WNT5A	8
GO:2001239	regulation of extrinsic apoptotic signaling pathway in absence of ligand	8/464	44/18800	1.05256e-05	8.15361e-05	4.84875e-05	CSF2/FGF10/GDNF/IL1A/IL1B/INHBA/PF4/SRPX	8
GO:1901888	regulation of cell junction assembly	17/464	201/18800	1.08247e-05	8.36423e-05	4.974e-05	AGRN/AGT/BDNF/CBLN1/CBLN2/HRG/IL17A/IL1B/MMP14/NTN1/SFRP1/SRPX2/THBS2/VEGFA/WNT3A/WNT5A/WNT7A	17
GO:1901890	positive regulation of cell junction assembly	12/464	105/18800	1.08417e-05	8.36423e-05	4.974e-05	AGRN/AGT/BDNF/CBLN1/CBLN2/HRG/IL17A/SFRP1/SRPX2/THBS2/VEGFA/WNT7A	12
GO:0032355	response to estradiol	13/464	123/18800	1.11145e-05	8.55728e-05	5.08881e-05	AGT/AREG/BMP7/COL1A1/CRHBP/F7/FGF10/GH1/IL10/LEP/SFRP1/WNT7A/WNT8B	13
GO:0090303	positive regulation of wound healing	9/464	58/18800	1.14487e-05	8.79667e-05	5.23117e-05	F12/F2/F7/HRG/PLG/REG3A/REG3G/SERPINE1/SERPINF2	9
GO:0055123	digestive system development	14/464	142/18800	1.15221e-05	8.83515e-05	5.25405e-05	BMP4/CELA1/COL3A1/FGF10/FGF9/IGF2/NODAL/PCSK5/SFRP1/SFRP2/SFRP5/SHH/WNT11/WNT5A	14
GO:0001656	metanephros development	11/464	89/18800	1.18699e-05	9.08345e-05	5.40171e-05	ADIPOQ/BMP4/BMP7/CTSH/FGF10/FGF8/GDF6/GDNF/LIF/SHH/WNT7B	11
GO:0001837	epithelial to mesenchymal transition	15/464	162/18800	1.21128e-05	9.25066e-05	5.50114e-05	AMELX/BMP2/BMP4/BMP5/BMP7/COL1A1/FGF8/IL1B/LOXL2/SERPINB3/SFRP1/SFRP2/WNT11/WNT2/WNT5A	15
GO:0046427	positive regulation of receptor signaling pathway via JAK-STAT	8/464	45/18800	1.25278e-05	9.52917e-05	5.66677e-05	AGT/CCL5/F2/GH1/IL10/IL23A/LEP/PRL	8
GO:1901861	regulation of muscle tissue development	8/464	45/18800	1.25278e-05	9.52917e-05	5.66677e-05	BMP4/FGF3/FGF8/IGF2/LOX/MEGF10/SHH/WNT3A	8
GO:0090022	regulation of neutrophil chemotaxis	7/464	33/18800	1.30613e-05	9.91509e-05	5.89626e-05	CCL19/CCL21/IL23A/SLIT2/THBS4/TNFAIP6/XCL1	7
GO:1903557	positive regulation of tumor necrosis factor superfamily cytokine production	12/464	107/18800	1.31712e-05	9.97853e-05	5.93399e-05	ADAM8/CCL19/CCL3/IL17A/IL17F/IL1A/IL23A/LEP/MMP8/PF4/SPON2/WNT5A	12
GO:0051785	positive regulation of nuclear division	9/464	59/18800	1.32179e-05	9.99388e-05	5.94312e-05	BTC/EPGN/EREG/FGF8/IGF1/IGF2/IL1A/IL1B/WNT5A	9
GO:0045669	positive regulation of osteoblast differentiation	10/464	74/18800	1.33128e-05	0.000100456	5.97387e-05	BMP2/BMP4/BMP6/BMP7/CTHRC1/FGF2/IGF1/SCUBE3/SFRP2/WNT7B	10
GO:0014065	phosphatidylinositol 3-kinase signaling	14/464	144/18800	1.35283e-05	0.000101879	6.0585e-05	AGT/ANGPT1/CCL5/CSF3/DCN/F2/FGF2/GH1/IGF1/LEP/OSM/PDGFD/RELN/SERPINE2	14
GO:0042742	defense response to bacterium	24/464	364/18800	1.36375e-05	0.000102497	6.09527e-05	ANXA3/CCL20/COCH/COLEC12/CST11/CTSG/CXCL13/CXCL6/ELANE/F2/FGA/FGB/IFNE/IL10/IL17A/IL17F/IL23A/PPBP/REG3G/S100A7/SERPINE1/SFTPD/SPON2/TNFSF8	24
GO:0014706	striated muscle tissue development	19/464	248/18800	1.37871e-05	0.000103417	6.14993e-05	AGT/BMP2/BMP4/BMP5/BMP7/COL11A1/FGF2/FGF20/FGF3/FGF8/FGF9/IGF1/LOX/NRG1/SHH/VEGFA/WNT2/WNT3A/WNT5A	19
GO:0031346	positive regulation of cell projection organization	23/464	341/18800	1.43282e-05	0.000107263	6.37868e-05	AGRN/AGT/BDNF/BMP5/BMP7/CCL19/CCL21/CXCL12/EPO/GPC2/MSTN/NGF/NTN1/PLXNA1/PLXNA2/PLXNA3/PTN/RELN/SLIT2/VEGFA/WNT3/WNT3A/WNT5A	23
GO:0010838	positive regulation of keratinocyte proliferation	5/464	14/18800	1.49252e-05	0.000111292	6.61829e-05	AREG/FGF10/FGF7/REG3A/REG3G	5
GO:0050930	induction of positive chemotaxis	5/464	14/18800	1.49252e-05	0.000111292	6.61829e-05	CXCL12/FGF10/IL16/PGF/VEGFA	5
GO:0043407	negative regulation of MAP kinase activity	9/464	60/18800	1.52149e-05	0.00011323	6.73352e-05	ADIPOQ/AGT/BMP2/BMP4/BMP7/IL1B/SERPINB3/SFRP1/SFRP2	9
GO:0021871	forebrain regionalization	6/464	23/18800	1.54585e-05	0.000114593	6.81455e-05	BMP2/BMP4/FGF8/SHH/WNT2B/WNT7B	6
GO:0030728	ovulation	6/464	23/18800	1.54585e-05	0.000114593	6.81455e-05	ADAMTS1/EREG/INHBA/INHBB/LEP/TNFAIP6	6
GO:0032526	response to retinoic acid	12/464	109/18800	1.59268e-05	0.000117604	6.99363e-05	BMP6/COL1A1/CTSH/LEP/WNT11/WNT2/WNT3/WNT3A/WNT5A/WNT7B/WNT8B/WNT9A	12
GO:0090263	positive regulation of canonical Wnt signaling pathway	12/464	109/18800	1.59268e-05	0.000117604	6.99363e-05	COL1A1/FGF10/FGF2/FGF9/GPC5/RSPO1/RSPO2/RSPO3/SFRP1/SFRP2/SFRP4/WNT3A	12
GO:0007435	salivary gland morphogenesis	7/464	34/18800	1.61005e-05	0.000118425	7.04243e-05	BMP7/FGF10/FGF7/FGF8/LAMA1/PLXNA1/SHH	7
GO:2000352	negative regulation of endothelial cell apoptotic process	7/464	34/18800	1.61005e-05	0.000118425	7.04243e-05	ANGPT1/FGA/FGB/FGF21/FGG/IL13/SERPINE1	7
GO:0002065	columnar/cuboidal epithelial cell differentiation	11/464	92/18800	1.63494e-05	0.000120022	7.13744e-05	BMP2/BMP4/BMP5/BMP6/FGF2/FGF8/IL13/NODAL/SERPINE1/WNT11/WNT5A	11
GO:0071902	positive regulation of protein serine/threonine kinase activity	17/464	208/18800	1.69447e-05	0.000123482	7.34316e-05	ADAM8/ADIPOQ/BMP2/CCL19/ELANE/EPGN/FGF18/FGF2/GH1/IGF2/IL1B/KITLG/PDGFD/TDGF1/TNFSF11/VEGFA/WNT5A	17
GO:0051896	regulation of protein kinase B signaling	16/464	187/18800	1.6951e-05	0.000123482	7.34316e-05	ADAM8/ANGPT1/CCL19/CCL21/CCL3/CSF3/F7/FGF2/GDF15/IGF2/LEP/MSTN/NRG1/OSM/SFRP5/TNFSF11	16
GO:0071706	tumor necrosis factor superfamily cytokine production	16/464	187/18800	1.6951e-05	0.000123482	7.34316e-05	ADAM8/ADIPOQ/ANGPT1/CCL19/CCL3/IGF1/IL10/IL17A/IL17F/IL1A/IL23A/LEP/MMP8/PF4/SPON2/WNT5A	16
GO:1903555	regulation of tumor necrosis factor superfamily cytokine production	16/464	187/18800	1.6951e-05	0.000123482	7.34316e-05	ADAM8/ADIPOQ/ANGPT1/CCL19/CCL3/IGF1/IL10/IL17A/IL17F/IL1A/IL23A/LEP/MMP8/PF4/SPON2/WNT5A	16
GO:0001890	placenta development	14/464	147/18800	1.71164e-05	0.000124447	7.40055e-05	BMP5/BMP7/CSF2/IGF2/IL10/LEP/LIF/NODAL/PLG/PTN/RSPO3/SPP1/WNT2/WNT7B	14
GO:0003205	cardiac chamber development	15/464	167/18800	1.74366e-05	0.000126483	7.52165e-05	ADAMTS1/ADAMTS6/BMP2/BMP4/BMP5/BMP7/COL11A1/FGF8/NRG1/SFRP2/SLIT2/SLIT3/WNT11/WNT2/WNT5A	15
GO:0034113	heterotypic cell-cell adhesion	9/464	61/18800	1.74632e-05	0.000126483	7.52165e-05	ADIPOQ/BMP7/FGA/FGB/FGG/GLDN/IL10/IL1B/IL1RN	9
GO:0032964	collagen biosynthetic process	8/464	47/18800	1.75033e-05	0.000126531	7.52452e-05	AMELX/BMP4/COL1A1/COL5A1/F2/SERPINB7/SERPINF2/SERPINH1	8
GO:0031099	regeneration	16/464	188/18800	1.81155e-05	0.000130708	7.77288e-05	ANGPT2/ANXA3/CXCL12/F7/FGF10/IGF1/IGFBP1/IL10/MSTN/PGF/PLG/PTN/SERPINA10/SPP1/TNR/WNT7A	16
GO:0003007	heart morphogenesis	19/464	254/18800	1.92843e-05	0.000138876	8.25863e-05	ADAMTS1/BMP2/BMP4/BMP5/BMP7/COL11A1/COL5A1/FGF8/NODAL/NRG1/SFRP2/SHH/SLIT2/SLIT3/VEGFA/WNT11/WNT2/WNT3A/WNT5A	19
GO:0044060	regulation of endocrine process	7/464	35/18800	1.97011e-05	0.000141608	8.4211e-05	AGT/BMP6/CRHBP/INHA/INHBA/INHBB/LEP	7
GO:0060563	neuroepithelial cell differentiation	6/464	24/18800	2.01839e-05	0.000144804	8.61114e-05	BMP2/FGF2/FGF8/NODAL/SERPINE1/WNT11	6
GO:0010543	regulation of platelet activation	8/464	48/18800	2.05553e-05	0.000146636	8.72006e-05	ADAMTS18/CELA2A/CTSG/F2/FGG/HRG/MMRN1/SERPINE2	8
GO:0033628	regulation of cell adhesion mediated by integrin	8/464	48/18800	2.05553e-05	0.000146636	8.72006e-05	CCL21/CCL5/CXCL13/HRG/LIF/PLAU/SERPINE1/SFRP2	8
GO:0048146	positive regulation of fibroblast proliferation	8/464	48/18800	2.05553e-05	0.000146636	8.72006e-05	AGT/EREG/FGF10/IGF1/IL13/PDGFD/WNT2/WNT5A	8
GO:0010755	regulation of plasminogen activation	5/464	15/18800	2.19344e-05	0.000155887	9.27021e-05	CLEC3B/F12/SERPINE1/SERPINE2/SERPINF2	5
GO:0014856	skeletal muscle cell proliferation	5/464	15/18800	2.19344e-05	0.000155887	9.27021e-05	ANGPT1/FGF2/MEGF10/MSTN/SHH	5
GO:0030900	forebrain development	24/464	376/18800	2.31883e-05	0.00016449	9.7818e-05	ANXA3/BMP2/BMP4/COL3A1/CXCL12/FGF10/FGF13/FGF2/FGF8/GDF7/INHBA/INHBB/NRG1/NRG3/PLXNA3/RELN/SHH/SLIT2/TNR/WNT2B/WNT3A/WNT5A/WNT7A/WNT7B	24
GO:0007498	mesoderm development	13/464	132/18800	2.38496e-05	0.000168024	9.99199e-05	AMH/BMP4/BMP7/FGF8/INHBA/NODAL/SFRP2/SHH/VEGFA/WNT11/WNT3/WNT3A/WNT5A	13
GO:0048145	regulation of fibroblast proliferation	10/464	79/18800	2.39197e-05	0.000168024	9.99199e-05	AGT/C1QL4/EREG/FGF10/IGF1/IL13/PDGFD/SFRP1/WNT2/WNT5A	10
GO:0007431	salivary gland development	7/464	36/18800	2.39407e-05	0.000168024	9.99199e-05	BMP7/FGF10/FGF7/FGF8/LAMA1/PLXNA1/SHH	7
GO:0018149	peptide cross-linking	7/464	36/18800	2.39407e-05	0.000168024	9.99199e-05	BGN/COL3A1/DCN/F13A1/SPOCK3/TGM4/TGM6	7
GO:1905332	positive regulation of morphogenesis of an epithelium	7/464	36/18800	2.39407e-05	0.000168024	9.99199e-05	AGT/BMP4/FGF2/GDNF/LIF/VEGFA/WNT2B	7
GO:0002762	negative regulation of myeloid leukocyte differentiation	8/464	49/18800	2.40415e-05	0.000168024	9.99199e-05	ADIPOQ/C1QC/CCL3/FSTL3/INHA/INHBA/SFRP1/TNFAIP6	8
GO:0030850	prostate gland development	8/464	49/18800	2.40415e-05	0.000168024	9.99199e-05	BMP4/BMP7/FGF10/SERPINB5/SFRP1/SHH/SULF1/WNT5A	8
GO:1904894	positive regulation of receptor signaling pathway via STAT	8/464	49/18800	2.40415e-05	0.000168024	9.99199e-05	AGT/CCL5/F2/GH1/IL10/IL23A/LEP/PRL	8
GO:0046330	positive regulation of JNK cascade	11/464	96/18800	2.45539e-05	0.00017129	0.000101862	CCL19/CCL21/FGF19/IL1A/IL1B/MMP8/SERPINF2/TNFSF11/WNT5A/WNT7A/WNT7B	11
GO:0045670	regulation of osteoclast differentiation	9/464	64/18800	2.59779e-05	0.00018043	0.000107297	CCL3/CSF1/FSTL3/IL17A/IL20/IL23A/SFRP1/TNFAIP6/TNFSF11	9
GO:0048668	collateral sprouting	6/464	25/18800	2.60071e-05	0.00018043	0.000107297	BDNF/FGF13/NGF/SPP1/WNT3/WNT3A	6
GO:0050927	positive regulation of positive chemotaxis	6/464	25/18800	2.60071e-05	0.00018043	0.000107297	CXCL12/F7/FGF10/IL16/PGF/VEGFA	6
GO:0032755	positive regulation of interleukin-6 production	11/464	97/18800	2.70894e-05	0.000187595	0.000111558	EREG/IL16/IL17A/IL17F/IL1A/IL1B/LEP/MMP8/SPON2/TNFSF4/WNT5A	11
GO:1902041	regulation of extrinsic apoptotic signaling pathway via death domain receptors	8/464	50/18800	2.80098e-05	0.000193615	0.000115138	BMP5/FGA/FGB/FGG/LGALS3/SERPINE1/SFRP1/SFRP2	8
GO:0048009	insulin-like growth factor receptor signaling pathway	7/464	37/18800	2.89044e-05	0.000199194	0.000118456	BMP2/BMP5/CILP/GH1/IGF1/IGFBP1/IGFBP6	7
GO:0021915	neural tube development	14/464	154/18800	2.8922e-05	0.000199194	0.000118456	BMP4/BMP5/BMP7/CTHRC1/FGF8/GDF7/NODAL/PLOD3/PLXNA2/SFRP1/SFRP2/SHH/WNT3A/WNT5A	14
GO:0030858	positive regulation of epithelial cell differentiation	9/464	65/18800	2.9503e-05	0.000202459	0.000120398	BMP4/BMP6/FGF2/GDNF/IL13/IL20/LIF/SERPINE1/SFRP4	9
GO:0070613	regulation of protein processing	9/464	65/18800	2.9503e-05	0.000202459	0.000120398	ADAM8/CCBE1/CLEC3B/F12/MMP14/SERPINE1/SERPINE2/SERPINF2/SPON1	9
GO:0030500	regulation of bone mineralization	10/464	81/18800	2.98471e-05	0.00020445	0.000121581	BMP2/BMP4/BMP6/BMP7/CCL3/COMP/FGF23/MGP/OMD/PTN	10
GO:0090101	negative regulation of transmembrane receptor protein serine/threonine kinase signaling pathway	13/464	135/18800	3.02967e-05	0.00020648	0.000122789	ADAMTSL2/BMP2/CHRDL1/CILP/FSTL3/HTRA3/HTRA4/SFRP1/SFRP2/TNFAIP6/VWC2/WFIKKN2/WNT5A	13
GO:0043393	regulation of protein binding	16/464	196/18800	3.02982e-05	0.00020648	0.000122789	ADIPOQ/ANGPT1/BDNF/BMP2/BMP4/CCL23/CSF3/CTHRC1/IL10/LOX/MMP9/SPON1/TNFSF11/WFIKKN2/WNT3A/WNT5A	16
GO:0007254	JNK cascade	15/464	175/18800	3.03071e-05	0.00020648	0.000122789	AMBP/CCL19/CCL21/FGF19/IL1A/IL1B/MMP8/SERPINB3/SERPINF2/SFRP1/SFRP2/TNFSF11/WNT5A/WNT7A/WNT7B	15
GO:0044403	biological process involved in symbiotic interaction	20/464	286/18800	3.09718e-05	0.000210631	0.000125257	CCL3/CCL5/CCL8/CD209/CLEC4G/CLEC4M/CLEC5A/CTSG/CXCL6/ELANE/F2/FCN1/FCN3/HRG/INHBB/PF4/PLG/REG3G/SERPINB3/SFTPD	20
GO:1903236	regulation of leukocyte tethering or rolling	5/464	16/18800	3.1259e-05	0.000212202	0.000126192	CCL21/CCL25/CCL28/CXCL12/ELANE	5
GO:0072175	epithelial tube formation	13/464	136/18800	3.27603e-05	0.000221997	0.000132016	BMP4/BMP5/BMP7/CTHRC1/FGF10/FGF2/FGF8/GDF7/GDNF/NODAL/SFRP1/SFRP2/WNT5A	13
GO:0010954	positive regulation of protein processing	6/464	26/18800	3.31086e-05	0.000223956	0.000133181	ADAM8/CCBE1/CLEC3B/F12/MMP14/SPON1	6
GO:0048015	phosphatidylinositol-mediated signaling	15/464	177/18800	3.46101e-05	0.000233695	0.000138973	AGT/ANGPT1/CCL5/CSF3/DCN/F2/FGF2/GH1/IGF1/LEP/MUC5AC/OSM/PDGFD/RELN/SERPINE2	15
GO:0048246	macrophage chemotaxis	7/464	38/18800	3.46845e-05	0.000233781	0.000139024	CCL3/CCL5/CSF1/LGALS3/MMP28/MSTN/SFTPD	7
GO:0002686	negative regulation of leukocyte migration	8/464	52/18800	3.76033e-05	0.000253004	0.000150455	BMP5/CCL21/CCL25/CCL28/CXCL12/MMP28/SLIT2/TNFAIP6	8
GO:0030326	embryonic limb morphogenesis	12/464	119/18800	3.86229e-05	0.000258945	0.000153988	BMP4/BMP7/FGF4/FGF8/FGF9/GDF5/RSPO2/SFRP2/SHH/WNT3/WNT5A/WNT7A	12
GO:0035113	embryonic appendage morphogenesis	12/464	119/18800	3.86229e-05	0.000258945	0.000153988	BMP4/BMP7/FGF4/FGF8/FGF9/GDF5/RSPO2/SFRP2/SHH/WNT3/WNT5A/WNT7A	12
GO:0002691	regulation of cellular extravasation	7/464	39/18800	4.13812e-05	0.000276947	0.000164694	ADAM8/CCL21/CCL25/CCL28/CXCL12/ELANE/PDGFD	7
GO:0060669	embryonic placenta morphogenesis	6/464	27/18800	4.16864e-05	0.000277519	0.000165034	BMP5/BMP7/IGF2/IL10/RSPO3/WNT7B	6
GO:0071624	positive regulation of granulocyte chemotaxis	6/464	27/18800	4.16864e-05	0.000277519	0.000165034	CCL19/CCL21/IL23A/S100A7/THBS4/XCL1	6
GO:0072012	glomerulus vasculature development	6/464	27/18800	4.16864e-05	0.000277519	0.000165034	ANGPT1/ANGPT2/BMP4/BMP7/PDGFD/SERPINB7	6
GO:0044089	positive regulation of cellular component biogenesis	28/464	494/18800	4.25418e-05	0.000282643	0.000168081	AGRN/AGT/BDNF/BMP7/CBLN1/CBLN2/CCL11/CCL19/CCL21/CCL24/CCL26/CSF2/CSF3/CXCL13/HRG/IL17A/LGALS3/MMP1/MMP3/MSTN/NRG1/SERPINF2/SFRP1/SRPX2/THBS2/VEGFA/WNT11/WNT7A	28
GO:1903317	regulation of protein maturation	9/464	68/18800	4.26054e-05	0.000282643	0.000168081	ADAM8/CCBE1/CLEC3B/F12/MMP14/SERPINE1/SERPINE2/SERPINF2/SPON1	9
GO:0055074	calcium ion homeostasis	27/464	468/18800	4.30549e-05	0.000285126	0.000169557	AGT/CCL1/CCL11/CCL13/CCL14/CCL15/CCL19/CCL21/CCL23/CCL28/CCL3/CCL5/CCL8/CXCL10/CXCL11/CXCL12/CXCL13/ELANE/EPO/F2/FGF2/IL13/IL2/KNG1/TNFSF11/WNT5A/XCL1	27
GO:0070230	positive regulation of lymphocyte apoptotic process	5/464	17/18800	4.33879e-05	0.00028683	0.000170571	ADAM8/CCL5/IL10/LGALS14/WNT5A	5
GO:0008584	male gonad development	13/464	140/18800	4.44502e-05	0.00029334	0.000174442	AMH/COL9A3/FGF9/IL1A/INHA/INHBA/INHBB/KITLG/MMP14/SFRP1/SFRP2/WNT2B/WNT5A	13
GO:0048017	inositol lipid-mediated signaling	15/464	181/18800	4.48584e-05	0.000295519	0.000175738	AGT/ANGPT1/CCL5/CSF3/DCN/F2/FGF2/GH1/IGF1/LEP/MUC5AC/OSM/PDGFD/RELN/SERPINE2	15
GO:0046546	development of primary male sexual characteristics	13/464	141/18800	4.78859e-05	0.000314917	0.000187273	AMH/COL9A3/FGF9/IL1A/INHA/INHBA/INHBB/KITLG/MMP14/SFRP1/SFRP2/WNT2B/WNT5A	13
GO:0002067	glandular epithelial cell differentiation	8/464	54/18800	4.97966e-05	0.000326914	0.000194408	BMP2/BMP4/BMP5/BMP6/FGF2/FGF8/IL13/WNT5A	8
GO:0043588	skin development	20/464	296/18800	5.02754e-05	0.000329486	0.000195937	ADAMTS2/COL1A1/COL1A2/COL3A1/COL5A1/COL5A2/COL5A3/COMP/EREG/FGF10/FGF7/IL1A/IL20/INHBA/REG3A/REG3G/S100A7/SHH/TCHH/WNT5A	20
GO:0034103	regulation of tissue remodeling	10/464	86/18800	5.04175e-05	0.000329847	0.000196152	ADAM8/AGT/HRG/IL2/IL23A/LEP/SFRP1/SPP1/THBS4/TNFSF11	10
GO:0001958	endochondral ossification	6/464	28/18800	5.19569e-05	0.000336432	0.000200068	BMP4/BMP6/COL1A1/FGF18/MMP13/MMP14	6
GO:0036075	replacement ossification	6/464	28/18800	5.19569e-05	0.000336432	0.000200068	BMP4/BMP6/COL1A1/FGF18/MMP13/MMP14	6
GO:0042104	positive regulation of activated T cell proliferation	6/464	28/18800	5.19569e-05	0.000336432	0.000200068	EPO/IGF1/IGF2/IL2/IL23A/TNFSF9	6
GO:0044331	cell-cell adhesion mediated by cadherin	6/464	28/18800	5.19569e-05	0.000336432	0.000200068	BMP6/PLG/SERPINF2/VEGFA/WNT3A/WNT5A	6
GO:0090330	regulation of platelet aggregation	6/464	28/18800	5.19569e-05	0.000336432	0.000200068	ADAMTS18/CELA2A/CTSG/FGG/MMRN1/SERPINE2	6
GO:1903319	positive regulation of protein maturation	6/464	28/18800	5.19569e-05	0.000336432	0.000200068	ADAM8/CCBE1/CLEC3B/F12/MMP14/SPON1	6
GO:0001952	regulation of cell-matrix adhesion	12/464	123/18800	5.35763e-05	0.000346326	0.000205952	CCL21/CCL25/CCL28/CSF1/HRG/MMP12/MMP14/PLAU/SEMA3E/SERPINE1/SFRP1/VEGFA	12
GO:0051057	positive regulation of small GTPase mediated signal transduction	9/464	70/18800	5.38301e-05	0.000347374	0.000206575	COL3A1/CSF1/EPO/FGF10/IGF1/KITLG/NGF/NRG1/RELN	9
GO:0050829	defense response to Gram-negative bacterium	10/464	87/18800	5.57296e-05	0.00035902	0.0002135	CST11/CTSG/CXCL6/ELANE/F2/IL17A/IL17F/IL23A/S100A7/SERPINE1	10
GO:0046425	regulation of receptor signaling pathway via JAK-STAT	11/464	105/18800	5.68671e-05	0.000364917	0.000217007	AGT/CCL5/F2/GH1/IFNE/IL10/IL23A/LEP/LIF/MST1/PRL	11
GO:0002763	positive regulation of myeloid leukocyte differentiation	8/464	55/18800	5.70303e-05	0.000364917	0.000217007	CSF1/IL17A/IL20/IL23A/KITLG/LIF/PF4/TNFSF11	8
GO:0045620	negative regulation of lymphocyte differentiation	8/464	55/18800	5.70303e-05	0.000364917	0.000217007	BMP4/FGL2/IL2/INHA/INHBA/SFRP1/SHH/TNFSF4	8
GO:1905517	macrophage migration	8/464	55/18800	5.70303e-05	0.000364917	0.000217007	CCL3/CCL5/CSF1/LGALS3/MMP14/MMP28/MSTN/SFTPD	8
GO:0021983	pituitary gland development	7/464	41/18800	5.79655e-05	0.000370275	0.000220194	BMP2/BMP4/FGF10/FGF2/FGF8/INHBB/WNT5A	7
GO:0003128	heart field specification	5/464	18/18800	5.88612e-05	0.000374104	0.000222471	BMP2/BMP4/WNT11/WNT3A/WNT5A	5
GO:0044320	cellular response to leptin stimulus	5/464	18/18800	5.88612e-05	0.000374104	0.000222471	EBI3/FGB/FGF23/INHBB/LEP	5
GO:0060602	branch elongation of an epithelium	5/464	18/18800	5.88612e-05	0.000374104	0.000222471	AREG/BMP4/FGF10/SHH/WNT5A	5
GO:0033135	regulation of peptidyl-serine phosphorylation	13/464	144/18800	5.96174e-05	0.000378276	0.000224952	ANGPT1/BDNF/CSF3/IFNE/IL11/LIF/NGF/NTF4/OSM/SFRP2/VEGFA/WNT3A/WNT5A	13
GO:0002040	sprouting angiogenesis	15/464	186/18800	6.13523e-05	0.000388633	0.000231111	ANGPT1/BMP4/CCBE1/ESM1/FGF2/IL10/LOXL2/PGF/RSPO3/SEMA3E/SEMA6A/SLIT2/SRPX2/TDGF1/VEGFA	15
GO:1903510	mucopolysaccharide metabolic process	10/464	88/18800	6.15109e-05	0.000388987	0.000231321	ANGPT1/BGN/DCN/FGF2/HYAL3/IL1B/ITIH2/ITIH5/SPOCK3/TNFAIP6	10
GO:0010464	regulation of mesenchymal cell proliferation	6/464	29/18800	6.41551e-05	0.000403017	0.000239665	BMP4/FGF9/SHH/WNT11/WNT2/WNT5A	6
GO:0030212	hyaluronan metabolic process	6/464	29/18800	6.41551e-05	0.000403017	0.000239665	FGF2/HYAL3/IL1B/ITIH2/ITIH5/TNFAIP6	6
GO:0061437	renal system vasculature development	6/464	29/18800	6.41551e-05	0.000403017	0.000239665	ANGPT1/ANGPT2/BMP4/BMP7/PDGFD/SERPINB7	6
GO:0061440	kidney vasculature development	6/464	29/18800	6.41551e-05	0.000403017	0.000239665	ANGPT1/ANGPT2/BMP4/BMP7/PDGFD/SERPINB7	6
GO:1901215	negative regulation of neuron death	16/464	209/18800	6.57928e-05	0.000412621	0.000245376	ADAM8/ANGPT1/BDNF/CSF1/CSF3/EPO/FGF20/FGF21/FGF8/GDF5/GDNF/IL10/IL13/NGF/NTF4/WNT3A	16
GO:0035567	non-canonical Wnt signaling pathway	9/464	72/18800	6.74509e-05	0.000422321	0.000251144	CTHRC1/RSPO3/SFRP1/SFRP2/SFRP4/SFRP5/WNT11/WNT5A/WNT7A	9
GO:0032689	negative regulation of interferon-gamma production	7/464	42/18800	6.80947e-05	0.000424452	0.000252411	IL10/INHA/INHBA/LGALS9B/LGALS9C/TNFSF4/XCL1	7
GO:0033079	immature T cell proliferation	4/464	10/18800	6.83515e-05	0.000424452	0.000252411	BMP4/IL1A/IL1B/SHH	4
GO:0048672	positive regulation of collateral sprouting	4/464	10/18800	6.83515e-05	0.000424452	0.000252411	BDNF/NGF/WNT3/WNT3A	4
GO:0060439	trachea morphogenesis	4/464	10/18800	6.83515e-05	0.000424452	0.000252411	BMP4/RSPO2/SHH/WNT7B	4
GO:0072124	regulation of glomerular mesangial cell proliferation	4/464	10/18800	6.83515e-05	0.000424452	0.000252411	BMP4/BMP7/PDGFD/SERPINB7	4
GO:0006874	cellular calcium ion homeostasis	26/464	456/18800	7.22347e-05	0.000447832	0.000266315	AGT/CCL1/CCL11/CCL13/CCL14/CCL15/CCL19/CCL21/CCL23/CCL28/CCL3/CCL5/CCL8/CXCL10/CXCL11/CXCL12/CXCL13/ELANE/EPO/F2/FGF2/IL13/IL2/KNG1/WNT5A/XCL1	26
GO:0070228	regulation of lymphocyte apoptotic process	8/464	57/18800	7.41347e-05	0.00045886	0.000272873	ADAM8/BMP4/CCL5/IL10/IL2/LGALS14/LGALS3/WNT5A	8
GO:0030901	midbrain development	10/464	90/18800	7.46155e-05	0.000461083	0.000274195	FGF2/FGF9/GDF7/SFRP1/SFRP2/SHH/WNT2/WNT3/WNT3A/WNT5A	10
GO:0001707	mesoderm formation	9/464	73/18800	7.5281e-05	0.00046369	0.000275745	BMP4/BMP7/INHBA/NODAL/SFRP2/WNT11/WNT3/WNT3A/WNT5A	9
GO:0060537	muscle tissue development	24/464	405/18800	7.53718e-05	0.00046369	0.000275745	AGT/BMP2/BMP4/BMP5/BMP7/COL11A1/COL19A1/COL3A1/FGF2/FGF20/FGF3/FGF8/FGF9/IGF1/IGF2/LOX/MEGF10/MSTN/NRG1/SHH/VEGFA/WNT2/WNT3A/WNT5A	24
GO:0048738	cardiac muscle tissue development	17/464	234/18800	7.54047e-05	0.00046369	0.000275745	AGT/BMP2/BMP4/BMP5/BMP7/COL11A1/FGF2/FGF20/FGF3/FGF8/FGF9/IGF1/NRG1/VEGFA/WNT2/WNT3A/WNT5A	17
GO:0032332	positive regulation of chondrocyte differentiation	5/464	19/18800	7.82692e-05	0.000480525	0.000285756	BMP6/FGF18/GDF5/GDF6/LOXL2	5
GO:0060603	mammary gland duct morphogenesis	6/464	30/18800	7.85349e-05	0.000481376	0.000286262	AREG/CCL11/CSF1/FGF10/NTN1/WNT5A	6
GO:2001222	regulation of neuron migration	7/464	43/18800	7.96242e-05	0.000487264	0.000289764	COL3A1/IGSF10/NRG1/NRG3/NTNG1/RELN/SEMA6A	7
GO:0070664	negative regulation of leukocyte proliferation	10/464	91/18800	8.20105e-05	0.000501058	0.000297967	BMP4/CCL8/CLEC4G/IL10/IL2/LGALS9B/LGALS9C/SFTPD/SHH/XCL1	10
GO:0009880	embryonic pattern specification	9/464	74/18800	8.38613e-05	0.00051154	0.000304201	BMP7/FGF10/NODAL/PCSK6/SEMA3F/SHH/TDGF1/WNT5A/WNT7A	9
GO:0030514	negative regulation of BMP signaling pathway	8/464	58/18800	8.41645e-05	0.000512564	0.00030481	CHRDL1/FSTL3/HTRA3/SFRP1/SFRP2/TNFAIP6/VWC2/WNT5A	8
GO:0009952	anterior/posterior pattern specification	16/464	214/18800	8.70577e-05	0.000529333	0.000314782	BMP2/BMP4/FGF8/NODAL/PCSK5/PCSK6/PLXNA2/SFRP1/SFRP2/SHH/TDGF1/WNT2/WNT2B/WNT3/WNT3A/WNT5A	16
GO:0045444	fat cell differentiation	17/464	237/18800	8.82013e-05	0.000535427	0.000318406	ADIPOQ/BMP2/BMP7/C1QL4/C1QTNF3/FGF10/GDF6/IL11/INHBB/LEP/LGALS12/MMP11/SFRP1/SFRP2/WIF1/WNT3A/WNT5A	17
GO:0009953	dorsal/ventral pattern formation	10/464	92/18800	9.00179e-05	0.000545581	0.000324444	BMP4/FGF8/HHIP/SFRP1/SHH/TLL1/WNT3/WNT3A/WNT7A/WNT8B	10
GO:0048565	digestive tract development	12/464	130/18800	9.19199e-05	0.000556218	0.000330769	BMP4/COL3A1/FGF10/FGF9/NODAL/PCSK5/SFRP1/SFRP2/SFRP5/SHH/WNT11/WNT5A	12
GO:0048332	mesoderm morphogenesis	9/464	75/18800	9.32478e-05	0.000562456	0.000334479	BMP4/BMP7/INHBA/NODAL/SFRP2/WNT11/WNT3/WNT3A/WNT5A	9
GO:0070227	lymphocyte apoptotic process	9/464	75/18800	9.32478e-05	0.000562456	0.000334479	ADAM8/BMP4/CCL5/CLC/IL10/IL2/LGALS14/LGALS3/WNT5A	9
GO:0045577	regulation of B cell differentiation	6/464	31/18800	9.53696e-05	0.00057252	0.000340464	IL10/IL2/INHA/INHBA/MMP14/SFRP1	6
GO:0060390	regulation of SMAD protein signal transduction	6/464	31/18800	9.53696e-05	0.00057252	0.000340464	BMP2/BMP4/BMP6/CILP/GDF5/NODAL	6
GO:1902042	negative regulation of extrinsic apoptotic signaling pathway via death domain receptors	6/464	31/18800	9.53696e-05	0.00057252	0.000340464	BMP5/FGA/FGB/FGG/SERPINE1/SFRP2	6
GO:0006022	aminoglycan metabolic process	12/464	131/18800	9.8972e-05	0.000593206	0.000352765	ANGPT1/BGN/DCN/FGF2/HPSE2/HYAL3/IL1B/ITIH2/ITIH5/OVGP1/SPOCK3/TNFAIP6	12
GO:0032276	regulation of gonadotropin secretion	4/464	11/18800	0.000105317	0.000625297	0.000371849	INHA/INHBA/INHBB/LEP	4
GO:0060174	limb bud formation	4/464	11/18800	0.000105317	0.000625297	0.000371849	FGF10/PLXNA2/SHH/WNT3	4
GO:0060433	bronchus development	4/464	11/18800	0.000105317	0.000625297	0.000371849	ADAMTSL2/BMP4/IL13/WNT7B	4
GO:0070944	neutrophil-mediated killing of bacterium	4/464	11/18800	0.000105317	0.000625297	0.000371849	CTSG/CXCL6/ELANE/F2	4
GO:0071492	cellular response to UV-A	4/464	11/18800	0.000105317	0.000625297	0.000371849	MMP1/MMP3/MMP9/TIMP1	4
GO:0072110	glomerular mesangial cell proliferation	4/464	11/18800	0.000105317	0.000625297	0.000371849	BMP4/BMP7/PDGFD/SERPINB7	4
GO:0046006	regulation of activated T cell proliferation	7/464	45/18800	0.000107465	0.000637053	0.00037884	CLC/EPO/IGF1/IGF2/IL2/IL23A/TNFSF9	7
GO:0009798	axis specification	10/464	94/18800	0.000108034	0.000639425	0.000380251	BMP4/FGF10/NODAL/PCSK6/SFRP1/SHH/TDGF1/WNT3/WNT5A/WNT7A	10
GO:1901214	regulation of neuron death	20/464	313/18800	0.000108437	0.00064081	0.000381074	ADAM8/ANGPT1/BDNF/C1QA/CCL3/CCL5/CSF1/CSF3/EPO/FGF20/FGF21/FGF8/GDF5/GDNF/IL10/IL13/NGF/NTF4/WNT3A/WNT5A	20
GO:0090183	regulation of kidney development	6/464	32/18800	0.000114952	0.000677198	0.000402713	ADIPOQ/AGT/BMP4/GDNF/VEGFA/WNT2B	6
GO:1900745	positive regulation of p38MAPK cascade	6/464	32/18800	0.000114952	0.000677198	0.000402713	BMP2/BMP4/GDF6/IL1B/LEP/VEGFA	6
GO:0042063	gliogenesis	19/464	291/18800	0.000121079	0.000712184	0.000423518	AREG/BMP2/C1QA/CCL3/CSF1/CSPG4/F2/FGF10/FGF2/IL1B/LAMC3/LGI4/LIF/MMP14/NRG1/PTN/RELN/SERPINE2/SHH	19
GO:0061383	trabecula morphogenesis	7/464	46/18800	0.00012409	0.000727634	0.000432706	ADAMTS1/BMP5/BMP7/CHAD/COL1A1/NRG1/SFRP1	7
GO:1904707	positive regulation of vascular associated smooth muscle cell proliferation	7/464	46/18800	0.00012409	0.000727634	0.000432706	ADAMTS1/AGT/FGF2/FGF9/IGF1/IL10/MMP9	7
GO:0033630	positive regulation of cell adhesion mediated by integrin	5/464	21/18800	0.000131498	0.000768693	0.000457123	CCL21/CCL5/CXCL13/LIF/SFRP2	5
GO:0090189	regulation of branching involved in ureteric bud morphogenesis	5/464	21/18800	0.000131498	0.000768693	0.000457123	AGT/BMP4/GDNF/VEGFA/WNT2B	5
GO:0046579	positive regulation of Ras protein signal transduction	8/464	62/18800	0.000136218	0.00079506	0.000472803	COL3A1/CSF1/EPO/FGF10/IGF1/KITLG/NGF/NRG1	8
GO:0050901	leukocyte tethering or rolling	6/464	33/18800	0.000137594	0.000799398	0.000475383	CCL21/CCL25/CCL28/CXCL12/ELANE/LEP	6
GO:1901099	negative regulation of signal transduction in absence of ligand	6/464	33/18800	0.000137594	0.000799398	0.000475383	CSF2/FGF10/GDNF/IL1A/IL1B/PF4	6
GO:2001240	negative regulation of extrinsic apoptotic signaling pathway in absence of ligand	6/464	33/18800	0.000137594	0.000799398	0.000475383	CSF2/FGF10/GDNF/IL1A/IL1B/PF4	6
GO:0071695	anatomical structure maturation	17/464	246/18800	0.000138759	0.000804928	0.000478671	ADAMTS12/AGRN/BMP2/C1QA/C1QL1/CCL19/CCL21/EPO/EREG/FGG/GH1/GLDN/IGF1/LEP/LGI4/VEGFA/WNT5A	17
GO:0032642	regulation of chemokine production	10/464	97/18800	0.000140725	0.000814202	0.000484186	ADIPOQ/C1QTNF3/CXCL6/ELANE/IL10/IL17A/IL17F/IL1B/TNFSF4/WNT5A	10
GO:1904892	regulation of receptor signaling pathway via STAT	11/464	116/18800	0.000140787	0.000814202	0.000484186	AGT/CCL5/F2/GH1/IFNE/IL10/IL23A/LEP/LIF/MST1/PRL	11
GO:0060711	labyrinthine layer development	7/464	47/18800	0.000142742	0.00082425	0.000490161	BMP5/BMP7/IL10/PLG/RSPO3/WNT2/WNT7B	7
GO:0031960	response to corticosteroid	13/464	157/18800	0.000144004	0.000830269	0.000493741	A2M/ADIPOQ/ANXA3/AREG/BMP6/COL1A1/EPO/IL10/IL1RN/MSTN/SLIT2/SLIT3/WNT7B	13
GO:0021537	telencephalon development	17/464	247/18800	0.000145701	0.000838775	0.000498799	ANXA3/BMP2/BMP4/COL3A1/CXCL12/FGF13/FGF8/INHBA/NRG1/NRG3/PLXNA3/RELN/SHH/SLIT2/TNR/WNT3A/WNT5A	17
GO:0043409	negative regulation of MAPK cascade	14/464	179/18800	0.000148332	0.000852625	0.000507035	ADIPOQ/AGT/AMBP/BMP2/BMP4/BMP7/C1QL4/FBLN1/IL1B/LIF/SEMA6A/SERPINB3/SFRP1/SFRP2	14
GO:0032602	chemokine production	10/464	98/18800	0.000153324	0.000879988	0.000523308	ADIPOQ/C1QTNF3/CXCL6/ELANE/IL10/IL17A/IL17F/IL1B/TNFSF4/WNT5A	10
GO:0003306	Wnt signaling pathway involved in heart development	4/464	12/18800	0.000154899	0.000881019	0.000523921	BMP2/WNT11/WNT3A/WNT5A	4
GO:0038063	collagen-activated tyrosine kinase receptor signaling pathway	4/464	12/18800	0.000154899	0.000881019	0.000523921	COL1A1/COL4A1/COL4A5/COL4A6	4
GO:0044650	adhesion of symbiont to host cell	4/464	12/18800	0.000154899	0.000881019	0.000523921	CD209/CLEC4M/INHBB/SFTPD	4
GO:0060442	branching involved in prostate gland morphogenesis	4/464	12/18800	0.000154899	0.000881019	0.000523921	BMP4/BMP7/SFRP1/SHH	4
GO:0070943	neutrophil-mediated killing of symbiont cell	4/464	12/18800	0.000154899	0.000881019	0.000523921	CTSG/CXCL6/ELANE/F2	4
GO:1904953	Wnt signaling pathway involved in midbrain dopaminergic neuron differentiation	4/464	12/18800	0.000154899	0.000881019	0.000523921	WNT2/WNT3/WNT3A/WNT5A	4
GO:0050798	activated T cell proliferation	7/464	48/18800	0.000163603	0.000927883	0.000551789	CLC/EPO/IGF1/IGF2/IL2/IL23A/TNFSF9	7
GO:0070232	regulation of T cell apoptotic process	6/464	34/18800	0.000163629	0.000927883	0.000551789	ADAM8/BMP4/CCL5/LGALS14/LGALS3/WNT5A	6
GO:0045619	regulation of lymphocyte differentiation	14/464	181/18800	0.000166719	0.000939183	0.000558509	ADAM8/BMP4/CCL19/FGL2/IL10/IL2/IL23A/INHA/INHBA/MMP14/SFRP1/SHH/TNFSF4/TNFSF9	14
GO:0044321	response to leptin	5/464	22/18800	0.000166742	0.000939183	0.000558509	EBI3/FGB/FGF23/INHBB/LEP	5
GO:0048634	regulation of muscle organ development	5/464	22/18800	0.000166742	0.000939183	0.000558509	BMP4/FGF3/FGF8/LOX/SHH	5
GO:0060713	labyrinthine layer morphogenesis	5/464	22/18800	0.000166742	0.000939183	0.000558509	BMP5/BMP7/IL10/RSPO3/WNT7B	5
GO:0045639	positive regulation of myeloid cell differentiation	10/464	99/18800	0.000166861	0.000939183	0.000558509	CSF1/CSF3/IL17A/IL20/IL23A/INHBA/KITLG/LIF/PF4/TNFSF11	10
GO:0051384	response to glucocorticoid	12/464	139/18800	0.000174131	0.000977197	0.000581115	A2M/ADIPOQ/ANXA3/AREG/BMP6/EPO/IL10/IL1RN/MSTN/SLIT2/SLIT3/WNT7B	12
GO:0051783	regulation of nuclear division	12/464	139/18800	0.000174131	0.000977197	0.000581115	BMP4/BMP7/BTC/EPGN/EREG/FGF8/IGF1/IGF2/IL1A/IL1B/LIF/WNT5A	12
GO:0032640	tumor necrosis factor production	14/464	182/18800	0.000176628	0.000988283	0.000587708	ADIPOQ/ANGPT1/CCL19/CCL3/IGF1/IL10/IL17A/IL1A/IL23A/LEP/MMP8/PF4/SPON2/WNT5A	14
GO:0032680	regulation of tumor necrosis factor production	14/464	182/18800	0.000176628	0.000988283	0.000587708	ADIPOQ/ANGPT1/CCL19/CCL3/IGF1/IL10/IL17A/IL1A/IL23A/LEP/MMP8/PF4/SPON2/WNT5A	14
GO:0030203	glycosaminoglycan metabolic process	11/464	120/18800	0.000190361	0.00106204	0.00063157	ANGPT1/BGN/DCN/FGF2/HPSE2/HYAL3/IL1B/ITIH2/ITIH5/SPOCK3/TNFAIP6	11
GO:0014823	response to activity	8/464	65/18800	0.000190651	0.00106204	0.00063157	ADIPOQ/AGT/ANGPT2/BMP6/FGF21/IL10/LEP/MSTN	8
GO:0072577	endothelial cell apoptotic process	8/464	65/18800	0.000190651	0.00106204	0.00063157	ANGPT1/FGA/FGB/FGF21/FGG/IL10/IL13/SERPINE1	8
GO:0001569	branching involved in blood vessel morphogenesis	6/464	35/18800	0.000193407	0.00107581	0.000639757	COL4A1/FGF8/SEMA3E/SFRP2/SHH/VEGFA	6
GO:0032092	positive regulation of protein binding	9/464	83/18800	0.000205123	0.00113931	0.000677518	BDNF/BMP2/BMP4/CSF3/CTHRC1/MMP9/SPON1/WNT3A/WNT5A	9
GO:0032331	negative regulation of chondrocyte differentiation	5/464	23/18800	0.000208765	0.00115445	0.000686526	ADAMTS12/BMP4/EFEMP1/GDF5/WNT9A	5
GO:0034695	response to prostaglandin E	5/464	23/18800	0.000208765	0.00115445	0.000686526	A2M/CCL19/CCL21/SFRP1/TNFSF4	5
GO:1900120	regulation of receptor binding	5/464	23/18800	0.000208765	0.00115445	0.000686526	ADIPOQ/BDNF/IL10/LOX/MMP9	5
GO:0010812	negative regulation of cell-substrate adhesion	8/464	66/18800	0.000212338	0.00116649	0.000693683	ANGPT2/COL1A1/FBLN1/MMP12/MMP14/PLG/SEMA3E/SERPINE1	8
GO:0032835	glomerulus development	8/464	66/18800	0.000212338	0.00116649	0.000693683	ADIPOQ/ANGPT1/ANGPT2/BMP4/BMP7/PDGFD/SERPINB7/SULF1	8
GO:0030857	negative regulation of epithelial cell differentiation	7/464	50/18800	0.000212724	0.00116649	0.000693683	IL13/IL1A/MMP9/NODAL/REG3A/REG3G/VEGFA	7
GO:0070231	T cell apoptotic process	7/464	50/18800	0.000212724	0.00116649	0.000693683	ADAM8/BMP4/CCL5/CLC/LGALS14/LGALS3/WNT5A	7
GO:2000107	negative regulation of leukocyte apoptotic process	7/464	50/18800	0.000212724	0.00116649	0.000693683	BMP4/CCL19/CCL21/CCL5/CXCL12/IL2/KITLG	7
GO:0045598	regulation of fat cell differentiation	12/464	142/18800	0.000212789	0.00116649	0.000693683	ADIPOQ/BMP2/BMP7/C1QL4/LEP/LGALS12/MMP11/SFRP1/SFRP2/WIF1/WNT3A/WNT5A	12
GO:0010717	regulation of epithelial to mesenchymal transition	10/464	102/18800	0.000213656	0.00116955	0.000695504	BMP2/BMP4/BMP5/BMP7/COL1A1/IL1B/LOXL2/SERPINB3/SFRP1/SFRP2	10
GO:0010623	programmed cell death involved in cell development	4/464	13/18800	0.000219391	0.00118888	0.000707001	FGF2/IL1A/IL1B/KITLG	4
GO:0014857	regulation of skeletal muscle cell proliferation	4/464	13/18800	0.000219391	0.00118888	0.000707001	ANGPT1/FGF2/MSTN/SHH	4
GO:0045741	positive regulation of epidermal growth factor-activated receptor activity	4/464	13/18800	0.000219391	0.00118888	0.000707001	AREG/BTC/EPGN/EREG	4
GO:0070234	positive regulation of T cell apoptotic process	4/464	13/18800	0.000219391	0.00118888	0.000707001	ADAM8/CCL5/LGALS14/WNT5A	4
GO:0090177	establishment of planar polarity involved in neural tube closure	4/464	13/18800	0.000219391	0.00118888	0.000707001	CTHRC1/SFRP1/SFRP2/WNT5A	4
GO:1904995	negative regulation of leukocyte adhesion to vascular endothelial cell	4/464	13/18800	0.000219391	0.00118888	0.000707001	CCL21/CCL25/CCL28/CXCL12	4
GO:0043010	camera-type eye development	20/464	330/18800	0.000219699	0.00118888	0.000707001	ANGPTL7/BMP4/BMP7/COL4A1/COL8A1/EFEMP1/FGF10/FGF2/INHBA/LAMA1/LAMC3/MEGF11/SHH/VEGFA/WNT2/WNT2B/WNT5A/WNT7A/WNT7B/WNT9A	20
GO:0048545	response to steroid hormone	20/464	330/18800	0.000219699	0.00118888	0.000707001	A2M/ADIPOQ/ANXA3/AREG/BMP4/BMP6/BMP7/COL1A1/CST11/EPO/IL10/IL1RN/LOX/MSTN/NODAL/SFRP1/SLIT2/SLIT3/SPP1/WNT7B	20
GO:0046887	positive regulation of hormone secretion	11/464	122/18800	0.000220241	0.00119012	0.000707735	BMP6/C1QTNF3/FGA/FGB/FGG/INHA/INHBA/INHBB/LEP/SPP1/TNFSF11	11
GO:0022604	regulation of cell morphogenesis	19/464	305/18800	0.000221715	0.00119637	0.000711455	CCL11/CCL13/CCL24/CCL3/COCH/F2/FBLN1/FGA/FGB/FGG/NTNG1/PLXNA1/PLXNA2/PLXNA3/RELN/SEMA3E/SPARC/VEGFA/WNT5A	19
GO:0050672	negative regulation of lymphocyte proliferation	9/464	84/18800	0.000224809	0.00121135	0.000720359	BMP4/CLEC4G/IL10/IL2/LGALS9B/LGALS9C/SFTPD/SHH/XCL1	9
GO:1903531	negative regulation of secretion by cell	12/464	143/18800	0.000227201	0.0012213	0.000726275	ADIPOQ/CRHBP/FGF23/IL11/IL1B/INHA/INHBA/INHBB/LEP/LIF/OSM/SFRP1	12
GO:0045742	positive regulation of epidermal growth factor receptor signaling pathway	6/464	36/18800	0.0002273	0.0012213	0.000726275	AGT/AREG/BTC/EPGN/EREG/MMP9	6
GO:0032760	positive regulation of tumor necrosis factor production	10/464	103/18800	0.000231514	0.00124042	0.000737646	CCL19/CCL3/IL17A/IL1A/IL23A/LEP/MMP8/PF4/SPON2/WNT5A	10
GO:0051963	regulation of synapse assembly	10/464	103/18800	0.000231514	0.00124042	0.000737646	AGRN/BDNF/CBLN1/CBLN2/NTN1/SRPX2/THBS2/WNT3A/WNT5A/WNT7A	10
GO:0008625	extrinsic apoptotic signaling pathway via death domain receptors	9/464	85/18800	0.000246038	0.00131452	0.000781711	BMP5/FGA/FGB/FGG/LGALS3/NGF/SERPINE1/SFRP1/SFRP2	9
GO:0032945	negative regulation of mononuclear cell proliferation	9/464	85/18800	0.000246038	0.00131452	0.000781711	BMP4/CLEC4G/IL10/IL2/LGALS9B/LGALS9C/SFTPD/SHH/XCL1	9
GO:0007517	muscle organ development	20/464	334/18800	0.000257246	0.00137085	0.000815211	BMP2/BMP4/COL11A1/COL19A1/COL3A1/CXCL10/FGF3/FGF8/IGF1/IGF2/LAMA2/LIF/LOX/MEGF10/MSTN/NRG1/SHH/WNT2/WNT3A/WNT5A	20
GO:0072503	cellular divalent inorganic cation homeostasis	26/464	494/18800	0.00025821	0.00137085	0.000815211	AGT/CCL1/CCL11/CCL13/CCL14/CCL15/CCL19/CCL21/CCL23/CCL28/CCL3/CCL5/CCL8/CXCL10/CXCL11/CXCL12/CXCL13/ELANE/EPO/F2/FGF2/IL13/IL2/KNG1/WNT5A/XCL1	26
GO:0030539	male genitalia development	5/464	24/18800	0.000258391	0.00137085	0.000815211	BMP5/BMP6/FGF10/FGF8/SHH	5
GO:0045672	positive regulation of osteoclast differentiation	5/464	24/18800	0.000258391	0.00137085	0.000815211	CSF1/IL17A/IL20/IL23A/TNFSF11	5
GO:0090023	positive regulation of neutrophil chemotaxis	5/464	24/18800	0.000258391	0.00137085	0.000815211	CCL19/CCL21/IL23A/THBS4/XCL1	5
GO:0042130	negative regulation of T cell proliferation	8/464	68/18800	0.000261794	0.00138502	0.000823637	BMP4/CLEC4G/IL10/LGALS9B/LGALS9C/SFTPD/SHH/XCL1	8
GO:0043627	response to estrogen	8/464	68/18800	0.000261794	0.00138502	0.000823637	CRHBP/EPO/F7/HAPLN3/MMP14/MSTN/SFRP1/WNT7A	8
GO:0051048	negative regulation of secretion	13/464	167/18800	0.000265547	0.00140177	0.000833597	ADIPOQ/CRHBP/FGF23/IL11/IL1B/INHA/INHBA/INHBB/LEP/LIF/NRG1/OSM/SFRP1	13
GO:0046640	regulation of alpha-beta T cell proliferation	6/464	37/18800	0.000265699	0.00140177	0.000833597	EBI3/IL23A/LGALS9B/LGALS9C/TNFSF4/XCL1	6
GO:0033627	cell adhesion mediated by integrin	9/464	86/18800	0.000268903	0.00141669	0.000842474	CCL21/CCL5/CXCL13/HRG/LIF/MMRN1/PLAU/SERPINE1/SFRP2	9
GO:1904036	negative regulation of epithelial cell apoptotic process	7/464	52/18800	0.000273095	0.00143678	0.000854419	ANGPT1/FGA/FGB/FGF21/FGG/IL13/SERPINE1	7
GO:0009988	cell-cell recognition	8/464	69/18800	0.00028984	0.00152276	0.000905551	ADAM2/CCL19/CCL21/CD209/CLEC4M/LGALS3/OVGP1/ZP3	8
GO:0060840	artery development	10/464	106/18800	0.000292764	0.001536	0.000913419	ADAMTS6/BMP4/COL3A1/COMP/FGF8/LEP/LOX/SHH/VEGFA/WNT11	10
GO:0014841	skeletal muscle satellite cell proliferation	4/464	14/18800	0.000301177	0.00157143	0.000934492	ANGPT1/FGF2/MEGF10/MSTN	4
GO:0070141	response to UV-A	4/464	14/18800	0.000301177	0.00157143	0.000934492	MMP1/MMP3/MMP9/TIMP1	4
GO:0070942	neutrophil mediated cytotoxicity	4/464	14/18800	0.000301177	0.00157143	0.000934492	CTSG/CXCL6/ELANE/F2	4
GO:1901722	regulation of cell proliferation involved in kidney development	4/464	14/18800	0.000301177	0.00157143	0.000934492	BMP4/BMP7/PDGFD/SERPINB7	4
GO:0010718	positive regulation of epithelial to mesenchymal transition	7/464	53/18800	0.000308057	0.00159852	0.0009506	BMP2/BMP4/BMP7/COL1A1/IL1B/LOXL2/SERPINB3	7
GO:0048260	positive regulation of receptor-mediated endocytosis	7/464	53/18800	0.000308057	0.00159852	0.0009506	ANGPT1/CCL19/CCL21/SERPINE1/SFRP4/VEGFA/WNT3A	7
GO:0060071	Wnt signaling pathway	7/464	53/18800	0.000308057	0.00159852	0.0009506	CTHRC1/RSPO3/SFRP1/SFRP2/WNT11/WNT5A/WNT7A	7
GO:0072132	mesenchyme morphogenesis	7/464	53/18800	0.000308057	0.00159852	0.0009506	BMP2/BMP5/BMP7/FGF8/WNT11/WNT3A/WNT5A	7
GO:1901186	positive regulation of ERBB signaling pathway	6/464	38/18800	0.000309015	0.0016013	0.000952252	AGT/AREG/BTC/EPGN/EREG/MMP9	6
GO:0032967	positive regulation of collagen biosynthetic process	5/464	25/18800	0.000316487	0.00163554	0.000972619	AMELX/BMP4/F2/SERPINB7/SERPINF2	5
GO:1905523	positive regulation of macrophage migration	5/464	25/18800	0.000316487	0.00163554	0.000972619	CCL3/CCL5/CSF1/MMP14/MSTN	5
GO:0060411	cardiac septum morphogenesis	8/464	71/18800	0.000353305	0.00182072	0.00108274	BMP4/BMP5/BMP7/FGF8/SLIT2/SLIT3/WNT11/WNT5A	8
GO:0032635	interleukin-6 production	13/464	172/18800	0.000353762	0.00182072	0.00108274	C1QTNF3/EREG/IL10/IL16/IL17A/IL17F/IL1A/IL1B/LEP/MMP8/SPON2/TNFSF4/WNT5A	13
GO:0032675	regulation of interleukin-6 production	13/464	172/18800	0.000353762	0.00182072	0.00108274	C1QTNF3/EREG/IL10/IL16/IL17A/IL17F/IL1A/IL1B/LEP/MMP8/SPON2/TNFSF4/WNT5A	13
GO:0061097	regulation of protein tyrosine kinase activity	9/464	90/18800	0.000378703	0.00194644	0.0011575	AGT/AREG/BTC/CCL5/EPGN/EREG/NRG1/RELN/WNT3A	9
GO:0010714	positive regulation of collagen metabolic process	5/464	26/18800	0.000383959	0.0019628	0.00116723	AMELX/BMP4/F2/SERPINB7/SERPINF2	5
GO:0032925	regulation of activin receptor signaling pathway	5/464	26/18800	0.000383959	0.0019628	0.00116723	FGF10/FGF9/FSTL3/NODAL/SHH	5
GO:0062009	secondary palate development	5/464	26/18800	0.000383959	0.0019628	0.00116723	MMP25/WNT11/WNT3A/WNT5A/WNT7A	5
GO:2000050	regulation of non-canonical Wnt signaling pathway	5/464	26/18800	0.000383959	0.0019628	0.00116723	RSPO3/SFRP1/SFRP2/SFRP4/WNT5A	5
GO:0001954	positive regulation of cell-matrix adhesion	7/464	55/18800	0.000388738	0.00198146	0.00117833	CCL21/CCL25/CCL28/CSF1/HRG/SFRP1/VEGFA	7
GO:0014855	striated muscle cell proliferation	8/464	72/18800	0.000389037	0.00198146	0.00117833	ANGPT1/FGF2/FGF20/FGF9/MEGF10/MSTN/SHH/WNT2	8
GO:0060249	anatomical structure homeostasis	19/464	319/18800	0.000389178	0.00198146	0.00117833	ADAM8/ANGPT1/COL3A1/COMP/CSF1/CST4/CTSH/IL17A/LAMA2/LOX/MSTN/MUC4/MUC6/NELL2/PLG/SFTPD/SPP1/TNFSF11/VEGFA	19
GO:0030178	negative regulation of Wnt signaling pathway	13/464	174/18800	0.000395452	0.0020107	0.00119572	BMP2/CTHRC1/FGF9/IGFBP1/IGFBP6/SFRP1/SFRP2/SFRP4/SFRP5/SHH/WIF1/WNT11/WNT5A	13
GO:0034112	positive regulation of homotypic cell-cell adhesion	4/464	15/18800	0.00040272	0.0020286	0.00120636	CCL5/CTSG/MMRN1/TNFSF11	4
GO:0042074	cell migration involved in gastrulation	4/464	15/18800	0.00040272	0.0020286	0.00120636	FGF8/NODAL/WNT11/WNT5A	4
GO:0042976	activation of Janus kinase activity	4/464	15/18800	0.00040272	0.0020286	0.00120636	AGT/CCL5/GH1/IL23A	4
GO:0044406	adhesion of symbiont to host	4/464	15/18800	0.00040272	0.0020286	0.00120636	CD209/CLEC4M/INHBB/SFTPD	4
GO:0060026	convergent extension	4/464	15/18800	0.00040272	0.0020286	0.00120636	SFRP1/SFRP2/WNT11/WNT5A	4
GO:1902287	semaphorin-plexin signaling pathway involved in axon guidance	4/464	15/18800	0.00040272	0.0020286	0.00120636	PLXNA1/PLXNA2/PLXNA3/SEMA3F	4
GO:2001028	positive regulation of endothelial cell chemotaxis	4/464	15/18800	0.00040272	0.0020286	0.00120636	FGF16/FGF18/FGF2/VEGFA	4
GO:0045638	negative regulation of myeloid cell differentiation	9/464	91/18800	0.000411266	0.00206889	0.00123032	ADIPOQ/C1QC/CCL3/FSTL3/INHA/INHBA/PF4/SFRP1/TNFAIP6	9
GO:0046633	alpha-beta T cell proliferation	6/464	40/18800	0.000412129	0.00207049	0.00123127	EBI3/IL23A/LGALS9B/LGALS9C/TNFSF4/XCL1	6
GO:0051147	regulation of muscle cell differentiation	12/464	153/18800	0.000423202	0.0021233	0.00126267	BDNF/BMP2/BMP4/EREG/FGF9/IGF1/IGF2/MEGF10/MMP14/NRG1/SHH/WNT3A	12
GO:0007088	regulation of mitotic nuclear division	10/464	111/18800	0.000424728	0.00212813	0.00126555	BMP4/BMP7/BTC/EPGN/EREG/FGF8/IGF1/IGF2/IL1A/IL1B	10
GO:0045123	cellular extravasation	8/464	73/18800	0.000427653	0.00213714	0.0012709	ADAM8/CCL21/CCL25/CCL28/CXCL12/ELANE/LEP/PDGFD	8
GO:0150076	neuroinflammatory response	8/464	73/18800	0.000427653	0.00213714	0.0012709	C1QA/CCL3/IGF1/IL13/IL1B/MMP3/MMP8/MMP9	8
GO:0021700	developmental maturation	18/464	296/18800	0.000429932	0.00214569	0.00127599	ADAMTS12/AGRN/BMP2/C1QA/C1QL1/CCL19/CCL21/EPO/EREG/FGG/GH1/GLDN/IGF1/LEP/LGI4/RELN/VEGFA/WNT5A	18
GO:0035270	endocrine system development	11/464	132/18800	0.000436028	0.00217326	0.00129238	BMP2/BMP4/BMP5/BMP6/FGF10/FGF2/FGF8/INHBB/SHH/WNT11/WNT5A	11
GO:0002698	negative regulation of immune effector process	10/464	112/18800	0.000456304	0.00227133	0.0013507	A2M/ANGPT1/CLEC4G/FGL2/IL10/IL2/LGALS3/SERPINB4/TNFSF4/XCL1	10
GO:0002675	positive regulation of acute inflammatory response	5/464	27/18800	0.000461748	0.0022924	0.00136323	ADAM8/IL1B/OSM/TNFSF11/ZP3	5
GO:2000108	positive regulation of leukocyte apoptotic process	5/464	27/18800	0.000461748	0.0022924	0.00136323	ADAM8/CCL5/IL10/LGALS14/WNT5A	5
GO:0007179	transforming growth factor beta receptor signaling pathway	14/464	200/18800	0.000464354	0.00230232	0.00136913	ADAMTSL2/BMP2/COL1A2/COL3A1/GDF15/GDF5/HTRA3/HTRA4/IL17F/LOX/LTBP4/MSTN/NODAL/WFIKKN2	14
GO:0002699	positive regulation of immune effector process	16/464	248/18800	0.000465883	0.00230688	0.00137185	CCL19/COLEC11/FCN1/FCN3/IL10/IL13/IL17A/IL17F/IL1B/IL2/IL23A/SPON2/TNFSF4/WNT5A/XCL1/ZP3	16
GO:0043270	positive regulation of ion transport	17/464	273/18800	0.000470421	0.00232631	0.0013834	AGT/CCL3/CCL5/CTSS/CXCL10/CXCL11/CXCL12/F2/GDNF/IL13/IL1A/IL1B/LEP/LGALS3/RELN/TNFSF11/XCL1	17
GO:0150077	regulation of neuroinflammatory response	6/464	41/18800	0.000472843	0.0023322	0.0013869	CCL3/IGF1/IL1B/MMP3/MMP8/MMP9	6
GO:1905521	regulation of macrophage migration	6/464	41/18800	0.000472843	0.0023322	0.0013869	CCL3/CCL5/CSF1/MMP14/MMP28/MSTN	6
GO:0009948	anterior/posterior axis specification	7/464	57/18800	0.000485487	0.00238834	0.00142029	BMP4/NODAL/PCSK6/SHH/TDGF1/WNT3/WNT5A	7
GO:0090175	regulation of establishment of planar polarity	7/464	57/18800	0.000485487	0.00238834	0.00142029	CTHRC1/RSPO3/SFRP1/SFRP2/WNT11/WNT5A/WNT7A	7
GO:0009612	response to mechanical stimulus	14/464	201/18800	0.000488135	0.00239825	0.00142618	AGT/ANGPT2/BMP6/COL11A1/COL1A1/CXCL10/CXCL12/GDF5/IL13/IL1B/MMP14/PTN/SERPINE2/WNT11	14
GO:1903131	mononuclear cell differentiation	23/464	433/18800	0.000508909	0.00249708	0.00148495	ADAM8/BMP4/CCL19/CSF1/CSF2/FGL2/IFNE/IL10/IL11/IL1A/IL1B/IL2/IL23A/INHA/INHBA/LEP/MMP14/SFRP1/SHH/TNFSF4/TNFSF8/TNFSF9/VEGFA	23
GO:0021536	diencephalon development	8/464	75/18800	0.00051423	0.00251993	0.00149854	BMP2/BMP4/FGF10/FGF2/FGF8/INHBB/SHH/WNT5A	8
GO:0070997	neuron death	20/464	353/18800	0.000522933	0.00255926	0.00152193	ADAM8/ANGPT1/BDNF/C1QA/CCL3/CCL5/CSF1/CSF3/EPO/FGF20/FGF21/FGF8/GDF5/GDNF/IL10/IL13/NGF/NTF4/WNT3A/WNT5A	20
GO:0008228	opsonization	4/464	16/18800	0.000526541	0.00256038	0.0015226	COLEC11/FCN1/FCN3/SPON2	4
GO:0032274	gonadotropin secretion	4/464	16/18800	0.000526541	0.00256038	0.0015226	INHA/INHBA/INHBB/LEP	4
GO:0042249	establishment of planar polarity of embryonic epithelium	4/464	16/18800	0.000526541	0.00256038	0.0015226	CTHRC1/SFRP1/SFRP2/WNT5A	4
GO:0072109	glomerular mesangium development	4/464	16/18800	0.000526541	0.00256038	0.0015226	BMP4/BMP7/PDGFD/SERPINB7	4
GO:1902285	semaphorin-plexin signaling pathway involved in neuron projection guidance	4/464	16/18800	0.000526541	0.00256038	0.0015226	PLXNA1/PLXNA2/PLXNA3/SEMA3F	4
GO:0032735	positive regulation of interleukin-12 production	6/464	42/18800	0.000540301	0.00261184	0.0015532	CCL19/IL16/IL17A/IL23A/LEP/TNFSF4	6
GO:0046636	negative regulation of alpha-beta T cell activation	6/464	42/18800	0.000540301	0.00261184	0.0015532	IL2/LGALS9B/LGALS9C/SHH/TNFSF4/XCL1	6
GO:0002011	morphogenesis of an epithelial sheet	7/464	58/18800	0.00054057	0.00261184	0.0015532	BMP5/BMP7/COL5A1/LAMA1/MMP12/WNT5A/WNT7A	7
GO:0022029	telencephalon cell migration	7/464	58/18800	0.00054057	0.00261184	0.0015532	CXCL12/FGF13/NRG1/NRG3/RELN/SLIT2/TNR	7
GO:0048010	vascular endothelial growth factor receptor signaling pathway	7/464	58/18800	0.00054057	0.00261184	0.0015532	FGF10/FGF18/FGF9/IL1B/PGF/SULF1/VEGFA	7
GO:0008544	epidermis development	20/464	355/18800	0.000561423	0.00270913	0.00161106	BMP4/COL17A1/COL7A1/CST6/EREG/FGF10/FGF7/IL1A/IL20/INHBA/NTF4/PLOD3/REG3A/REG3G/S100A7/SFRP4/SHH/SVEP1/TCHH/WNT5A	20
GO:0072089	stem cell proliferation	8/464	76/18800	0.000562551	0.00271112	0.00161224	FBLN1/FGF2/KITLG/SFRP2/WNT2B/WNT3/WNT5A/WNT7B	8
GO:0008037	cell recognition	15/464	228/18800	0.000567065	0.0027294	0.00162311	ADAM2/CCL19/CCL21/CD209/CLEC4M/COLEC11/COLEC12/FCN1/FCN3/LGALS3/MEGF10/OVGP1/SPON2/VCAN/ZP3	15
GO:2000351	regulation of endothelial cell apoptotic process	7/464	59/18800	0.000600511	0.00288672	0.00171666	ANGPT1/FGA/FGB/FGF21/FGG/IL13/SERPINE1	7
GO:0030316	osteoclast differentiation	9/464	96/18800	0.000610585	0.00293143	0.00174325	CCL3/CSF1/FSTL3/IL17A/IL20/IL23A/SFRP1/TNFAIP6/TNFSF11	9
GO:0010712	regulation of collagen metabolic process	6/464	43/18800	0.000615006	0.00294518	0.00175143	AMELX/BMP4/F2/MFAP4/SERPINB7/SERPINF2	6
GO:0071604	transforming growth factor beta production	6/464	43/18800	0.000615006	0.00294518	0.00175143	COL3A1/IL13/SERPINB7/SERPINF2/WNT11/XCL1	6
GO:0002825	regulation of T-helper 1 type immune response	5/464	29/18800	0.000652224	0.0031038	0.00184575	CCL19/IL1B/IL23A/TNFSF4/XCL1	5
GO:0010575	positive regulation of vascular endothelial growth factor production	5/464	29/18800	0.000652224	0.0031038	0.00184575	CCBE1/IL1A/IL1B/NODAL/SULF1	5
GO:0060037	pharyngeal system development	5/464	29/18800	0.000652224	0.0031038	0.00184575	BMP4/BMP5/BMP7/FGF8/PLXNA2	5
GO:0070977	bone maturation	5/464	29/18800	0.000652224	0.0031038	0.00184575	ADAMTS12/BMP2/GH1/IGF1/LEP	5
GO:1902547	regulation of cellular response to vascular endothelial growth factor stimulus	5/464	29/18800	0.000652224	0.0031038	0.00184575	ADAMTS12/CCBE1/DCN/HRG/SEMA6A	5
GO:0010827	regulation of glucose transmembrane transport	8/464	78/18800	0.000670207	0.00318415	0.00189354	ADIPOQ/FGF19/FGF21/GH1/IGF1/IL1B/ITLN1/LEP	8
GO:0042692	muscle cell differentiation	21/464	387/18800	0.000670791	0.00318415	0.00189354	ADAM12/AGT/BDNF/BMP2/BMP4/COMP/CXCL10/EREG/FGF10/FGF9/GDF15/IGF1/IGF2/LOX/MEGF10/MMP14/NRG1/SHH/VEGFA/WFIKKN2/WNT3A	21
GO:0001710	mesodermal cell fate commitment	4/464	17/18800	0.000675203	0.00318514	0.00189413	BMP4/NODAL/SFRP2/WNT3A	4
GO:0016202	regulation of striated muscle tissue development	4/464	17/18800	0.000675203	0.00318514	0.00189413	BMP4/FGF3/FGF8/LOX	4
GO:0030949	positive regulation of vascular endothelial growth factor receptor signaling pathway	4/464	17/18800	0.000675203	0.00318514	0.00189413	FGF10/FGF18/FGF9/IL1B	4
GO:0032310	prostaglandin secretion	4/464	17/18800	0.000675203	0.00318514	0.00189413	IL1A/IL1B/LEP/TNFSF11	4
GO:0038065	collagen-activated signaling pathway	4/464	17/18800	0.000675203	0.00318514	0.00189413	COL1A1/COL4A1/COL4A5/COL4A6	4
GO:0010828	positive regulation of glucose transmembrane transport	6/464	44/18800	0.000697475	0.00328611	0.00195417	ADIPOQ/FGF19/FGF21/GH1/IGF1/ITLN1	6
GO:0001906	cell killing	13/464	185/18800	0.000707076	0.00332721	0.00197861	CCL13/CST11/CTSG/CTSH/CXCL6/ELANE/F2/IL13/IL23A/LEP/MUC7/SERPINB4/XCL1	13
GO:0048708	astrocyte differentiation	8/464	79/18800	0.000729939	0.00343053	0.00204005	BMP2/C1QA/F2/IL1B/LAMC3/LIF/SERPINE2/SHH	8
GO:0021885	forebrain cell migration	7/464	61/18800	0.00073618	0.00345558	0.00205495	CXCL12/FGF13/NRG1/NRG3/RELN/SLIT2/TNR	7
GO:0031667	response to nutrient levels	23/464	446/18800	0.00076196	0.00357216	0.00212428	A2M/ADIPOQ/AMELX/BMP7/CCL28/COL1A1/CXCL10/EPO/F7/FGF21/FGF23/GDF15/GH1/IL1A/INHBB/LEP/POSTN/PRL/SFRP1/SFRP2/SPP1/WNT11/WNT2B	23
GO:0043032	positive regulation of macrophage activation	5/464	30/18800	0.000766962	0.00359116	0.00213558	CCL3/IL10/IL13/MMP8/WNT5A	5
GO:0018209	peptidyl-serine modification	19/464	338/18800	0.000785767	0.00366815	0.00218136	ANGPT1/BDNF/BGN/CSF3/DCN/EPO/IFNE/IL11/LIF/MST1/NGF/NTF4/OSM/SFRP2/SPOCK3/TDGF1/VEGFA/WNT3A/WNT5A	19
GO:0002702	positive regulation of production of molecular mediator of immune response	10/464	120/18800	0.000786107	0.00366815	0.00218136	IL10/IL13/IL17A/IL17F/IL1B/IL2/SPON2/TNFSF4/WNT5A/XCL1	10
GO:0002920	regulation of humoral immune response	6/464	45/18800	0.000788246	0.00366815	0.00218136	A2M/CXCL13/IL17A/IL17F/IL1B/ZP3	6
GO:0042088	T-helper 1 type immune response	6/464	45/18800	0.000788246	0.00366815	0.00218136	CCL19/EBI3/IL1B/IL23A/TNFSF4/XCL1	6
GO:2000273	positive regulation of signaling receptor activity	6/464	45/18800	0.000788246	0.00366815	0.00218136	AREG/BTC/EPGN/EREG/IL10/RELN	6
GO:0001666	response to hypoxia	17/464	286/18800	0.000793526	0.00368532	0.00219157	ADAM8/ADIPOQ/ANGPT2/BMP2/BMP7/CXCL12/EPO/F7/IL1A/LEP/LOXL2/MMP14/PGF/PLAU/PLOD2/SFRP1/VEGFA	17
GO:0006029	proteoglycan metabolic process	8/464	80/18800	0.000793882	0.00368532	0.00219157	ADAMTS12/BGN/BMP2/COL11A1/DCN/IGF1/SPOCK3/SULF1	8
GO:0090090	negative regulation of canonical Wnt signaling pathway	11/464	142/18800	0.00080639	0.00373881	0.00222338	BMP2/CTHRC1/IGFBP1/IGFBP6/SFRP1/SFRP2/SFRP4/SFRP5/SHH/WNT11/WNT5A	11
GO:0032757	positive regulation of interleukin-8 production	7/464	62/18800	0.000812539	0.00376271	0.00223759	ADIPOQ/ELANE/FCN1/IL1B/LEP/SERPINE1/WNT5A	7
GO:0051098	regulation of binding	20/464	366/18800	0.000820085	0.00379302	0.00225562	ADIPOQ/ANGPT1/BDNF/BMP2/BMP4/CCL23/CSF3/CTHRC1/IGF1/IL10/LIF/LOX/MMP8/MMP9/NGF/SPON1/TNFSF11/WFIKKN2/WNT3A/WNT5A	20
GO:0060391	positive regulation of SMAD protein signal transduction	4/464	18/18800	0.000851301	0.0039135	0.00232727	BMP2/BMP4/BMP6/NODAL	4
GO:0060438	trachea development	4/464	18/18800	0.000851301	0.0039135	0.00232727	BMP4/RSPO2/SHH/WNT7B	4
GO:0090190	positive regulation of branching involved in ureteric bud morphogenesis	4/464	18/18800	0.000851301	0.0039135	0.00232727	AGT/GDNF/VEGFA/WNT2B	4
GO:0097094	craniofacial suture morphogenesis	4/464	18/18800	0.000851301	0.0039135	0.00232727	BMP4/FGF4/FREM1/MMP14	4
GO:1902548	negative regulation of cellular response to vascular endothelial growth factor stimulus	4/464	18/18800	0.000851301	0.0039135	0.00232727	ADAMTS12/DCN/HRG/SEMA6A	4
GO:0061351	neural precursor cell proliferation	11/464	143/18800	0.000854656	0.00392417	0.00233361	FGF13/FGF2/FGF8/HHIP/PTN/SHH/VEGFA/WNT2/WNT3A/WNT5A/WNT7A	11
GO:0031016	pancreas development	8/464	81/18800	0.000862249	0.00394945	0.00234864	BMP4/BMP5/BMP6/CELA1/FGF10/IGF2/SHH/WNT5A	8
GO:0045445	myoblast differentiation	8/464	81/18800	0.000862249	0.00394945	0.00234864	BMP4/CXCL10/IGF1/MEGF10/MSTN/NRG1/PLG/SHH	8
GO:0034764	positive regulation of transmembrane transport	14/464	213/18800	0.000864629	0.00395557	0.00235228	ADIPOQ/AGT/CTSS/CXCL10/CXCL11/F2/FGF19/FGF21/GH1/IGF1/IL13/ITLN1/RELN/XCL1	14
GO:0001974	blood vessel remodeling	6/464	46/18800	0.00088787	0.00404586	0.00240598	AGT/FGF10/FGF8/HRG/LIF/RSPO3	6
GO:0048806	genitalia development	6/464	46/18800	0.00088787	0.00404586	0.00240598	BMP5/BMP6/FGF10/FGF8/SHH/WNT5A	6
GO:1900744	regulation of p38MAPK cascade	6/464	46/18800	0.00088787	0.00404586	0.00240598	BMP2/BMP4/GDF6/IL1B/LEP/VEGFA	6
GO:0032615	interleukin-12 production	7/464	63/18800	0.000895018	0.00404586	0.00240598	CCL19/IL10/IL16/IL17A/IL23A/LEP/TNFSF4	7
GO:0032655	regulation of interleukin-12 production	7/464	63/18800	0.000895018	0.00404586	0.00240598	CCL19/IL10/IL16/IL17A/IL23A/LEP/TNFSF4	7
GO:0051965	positive regulation of synapse assembly	7/464	63/18800	0.000895018	0.00404586	0.00240598	AGRN/BDNF/CBLN1/CBLN2/SRPX2/THBS2/WNT7A	7
GO:0034694	response to prostaglandin	5/464	31/18800	0.000896114	0.00404586	0.00240598	A2M/CCL19/CCL21/SFRP1/TNFSF4	5
GO:0060351	cartilage development involved in endochondral bone morphogenesis	5/464	31/18800	0.000896114	0.00404586	0.00240598	COL1A1/COL27A1/COMP/MMP13/SERPINH1	5
GO:0061311	cell surface receptor signaling pathway involved in heart development	5/464	31/18800	0.000896114	0.00404586	0.00240598	BMP2/BMP4/WNT11/WNT3A/WNT5A	5
GO:0071295	cellular response to vitamin	5/464	31/18800	0.000896114	0.00404586	0.00240598	COL1A1/FGF23/LEP/POSTN/SFRP1	5
GO:2000515	negative regulation of CD4-positive	5/464	31/18800	0.000896114	0.00404586	0.00240598	IL2/LGALS9B/LGALS9C/TNFSF4/XCL1	5
GO:0002700	regulation of production of molecular mediator of immune response	12/464	167/18800	0.000923184	0.00416312	0.00247571	ANGPT1/CLC/IL10/IL13/IL17A/IL17F/IL1B/IL2/SPON2/TNFSF4/WNT5A/XCL1	12
GO:0032677	regulation of interleukin-8 production	9/464	102/18800	0.000947511	0.00426774	0.00253792	ADIPOQ/ELANE/FCN1/IL10/IL17F/IL1B/LEP/SERPINE1/WNT5A	9
GO:0051091	positive regulation of DNA-binding transcription factor activity	16/464	265/18800	0.000950377	0.00427557	0.00254258	ADAM8/AGT/AMH/ANXA3/BMP2/CSF3/IL10/IL1B/NODAL/RELN/SHH/TNFSF11/VEGFA/WNT2/WNT3A/WNT5A	16
GO:0040014	regulation of multicellular organism growth	7/464	64/18800	0.000983954	0.00441614	0.00262617	CSF1/GDF15/GDF5/GH1/IGF1/IGF2/PRL	7
GO:0045995	regulation of embryonic development	7/464	64/18800	0.000983954	0.00441614	0.00262617	LAMA1/LAMA2/NODAL/SFRP2/WNT2/WNT2B/WNT3A	7
GO:0002673	regulation of acute inflammatory response	6/464	47/18800	0.000996913	0.00446372	0.00265446	ADAM8/F12/IL1B/OSM/TNFSF11/ZP3	6
GO:0043616	keratinocyte proliferation	6/464	47/18800	0.000996913	0.00446372	0.00265446	AREG/EREG/FGF10/FGF7/REG3A/REG3G	6
GO:0001838	embryonic epithelial tube formation	10/464	124/18800	0.00101303	0.00453054	0.0026942	BMP4/BMP5/BMP7/CTHRC1/GDF7/GDNF/NODAL/SFRP1/SFRP2/WNT5A	10
GO:0032637	interleukin-8 production	9/464	103/18800	0.00101606	0.00453339	0.0026959	ADIPOQ/ELANE/FCN1/IL10/IL17F/IL1B/LEP/SERPINE1/WNT5A	9
GO:0035282	segmentation	9/464	103/18800	0.00101606	0.00453339	0.0026959	BMP4/PCSK6/PLXNA2/SEMA3F/SFRP1/SFRP2/TDGF1/WNT3A/WNT5A	9
GO:0003338	metanephros morphogenesis	5/464	32/18800	0.00104077	0.00462186	0.00274851	BMP4/FGF10/GDNF/LIF/WNT7B	5
GO:0010743	regulation of macrophage derived foam cell differentiation	5/464	32/18800	0.00104077	0.00462186	0.00274851	ADIPOQ/AGT/CSF1/CSF2/PF4	5
GO:0060914	heart formation	5/464	32/18800	0.00104077	0.00462186	0.00274851	BMP2/BMP4/WNT11/WNT3A/WNT5A	5
GO:0071711	basement membrane organization	5/464	32/18800	0.00104077	0.00462186	0.00274851	COL4A1/CTSS/MMP11/NTNG1/PLOD3	5
GO:0002443	leukocyte mediated immunity	23/464	457/18800	0.00105517	0.00466852	0.00277626	ANXA3/C1QA/C1QB/C1QC/CCL3/CLC/CLEC4G/CTSG/CTSH/CXCL6/ELANE/F2/IL10/IL13/IL1B/IL2/IL23A/LEP/SERPINB4/SPON2/TNFSF4/XCL1/ZP3	23
GO:0010544	negative regulation of platelet activation	4/464	19/18800	0.00105744	0.00466852	0.00277626	ADAMTS18/F2/FGG/SERPINE2	4
GO:0010744	positive regulation of macrophage derived foam cell differentiation	4/464	19/18800	0.00105744	0.00466852	0.00277626	AGT/CSF1/CSF2/PF4	4
GO:0015732	prostaglandin transport	4/464	19/18800	0.00105744	0.00466852	0.00277626	IL1A/IL1B/LEP/TNFSF11	4
GO:0060039	pericardium development	4/464	19/18800	0.00105744	0.00466852	0.00277626	BMP2/BMP5/BMP7/WNT5A	4
GO:0048562	embryonic organ morphogenesis	17/464	294/18800	0.00107459	0.00473869	0.00281798	BMP4/BMP7/COL11A1/CTHRC1/EFEMP1/FGF10/FGF8/FGF9/MFAP2/MFAP5/MMP14/NODAL/NTN1/SHH/WNT11/WNT3A/WNT5A	17
GO:0031100	animal organ regeneration	7/464	65/18800	0.0010797	0.00475569	0.00282809	ANGPT2/ANXA3/CXCL12/F7/IL10/PGF/SERPINA10	7
GO:0010001	glial cell differentiation	14/464	218/18800	0.00108175	0.00475919	0.00283018	BMP2/C1QA/F2/FGF10/FGF2/IL1B/LAMC3/LGI4/LIF/NRG1/PTN/RELN/SERPINE2/SHH	14
GO:0001841	neural tube formation	9/464	104/18800	0.00108858	0.0047837	0.00284475	BMP4/BMP5/BMP7/CTHRC1/GDF7/NODAL/SFRP1/SFRP2/WNT5A	9
GO:0051099	positive regulation of binding	12/464	171/18800	0.00113398	0.00497744	0.00295996	BDNF/BMP2/BMP4/CSF3/CTHRC1/IGF1/MMP8/MMP9/NGF/SPON1/WNT3A/WNT5A	12
GO:0046634	regulation of alpha-beta T cell activation	9/464	105/18800	0.00116523	0.00510867	0.003038	CCL19/EBI3/IL2/IL23A/LGALS9B/LGALS9C/SHH/TNFSF4/XCL1	9
GO:2000514	regulation of CD4-positive	7/464	66/18800	0.0011826	0.00517767	0.00307904	CCL19/IL2/IL23A/LGALS9B/LGALS9C/TNFSF4/XCL1	7
GO:0071229	cellular response to acid chemical	8/464	85/18800	0.00118444	0.00517767	0.00307904	COL1A1/COL1A2/COL3A1/COL4A1/COL4A6/COL5A2/PDGFD/VEGFA	8
GO:0009306	protein secretion	19/464	350/18800	0.00118507	0.00517767	0.00307904	ADAM8/BMP6/C1QTNF3/CBLN1/CCL5/CELA2A/COMP/FGA/FGB/FGG/IGF1/IL13/IL1A/IL1B/IL1RN/INHBB/LEP/PCSK5/SFRP1	19
GO:0048333	mesodermal cell differentiation	5/464	33/18800	0.00120206	0.0052398	0.00311598	BMP4/INHBA/NODAL/SFRP2/WNT3A	5
GO:0048799	animal organ maturation	5/464	33/18800	0.00120206	0.0052398	0.00311598	ADAMTS12/BMP2/GH1/IGF1/LEP	5
GO:0070482	response to oxygen levels	18/464	324/18800	0.00122159	0.00531882	0.00316298	ADAM8/ADIPOQ/ANGPT2/BMP2/BMP7/COL1A1/CXCL12/EPO/F7/IL1A/LEP/LOXL2/MMP14/PGF/PLAU/PLOD2/SFRP1/VEGFA	18
GO:0002831	regulation of response to biotic stimulus	19/464	351/18800	0.00122503	0.00532159	0.00316462	A2M/ADAM8/BMP6/CCL5/CLEC6A/COCH/CXCL6/EREG/FCN1/FGL2/HRG/IL17A/IL17F/IL1B/IL23A/LEP/MMP12/SERPINB4/WNT5A	19
GO:0035592	establishment of protein localization to extracellular region	19/464	351/18800	0.00122503	0.00532159	0.00316462	ADAM8/BMP6/C1QTNF3/CBLN1/CCL5/CELA2A/COMP/FGA/FGB/FGG/IGF1/IL13/IL1A/IL1B/IL1RN/INHBB/LEP/PCSK5/SFRP1	19
GO:0003279	cardiac septum development	9/464	106/18800	0.00124618	0.00540725	0.00321556	ADAMTS6/BMP4/BMP5/BMP7/FGF8/SLIT2/SLIT3/WNT11/WNT5A	9
GO:1904705	regulation of vascular associated smooth muscle cell proliferation	8/464	86/18800	0.00127835	0.00554048	0.00329479	ADAMTS1/ADIPOQ/AGT/FGF2/FGF9/IGF1/IL10/MMP9	8
GO:0036293	response to decreased oxygen levels	17/464	299/18800	0.00129008	0.00558492	0.00332122	ADAM8/ADIPOQ/ANGPT2/BMP2/BMP7/CXCL12/EPO/F7/IL1A/LEP/LOXL2/MMP14/PGF/PLAU/PLOD2/SFRP1/VEGFA	17
GO:0001502	cartilage condensation	4/464	20/18800	0.00129624	0.0056052	0.00333328	COL11A1/FGF4/MGP/WNT7A	4
GO:0019882	antigen processing and presentation	9/464	107/18800	0.00133161	0.00574502	0.00341643	CCL19/CCL21/CD209/CLEC4M/CTSE/CTSF/CTSH/CTSS/FGL2	9
GO:0045621	positive regulation of lymphocyte differentiation	9/464	107/18800	0.00133161	0.00574502	0.00341643	ADAM8/CCL19/IL10/IL2/IL23A/MMP14/SHH/TNFSF4/TNFSF9	9
GO:0008360	regulation of cell shape	11/464	151/18800	0.00133376	0.00574776	0.00341805	CCL11/CCL13/CCL24/CCL3/COCH/F2/PLXNA1/PLXNA2/PLXNA3/SEMA3E/VEGFA	11
GO:0001101	response to acid chemical	10/464	129/18800	0.0013694	0.00589462	0.00350539	COL1A1/COL1A2/COL3A1/COL4A1/COL4A6/COL5A2/F7/FGF21/PDGFD/VEGFA	10
GO:0030098	lymphocyte differentiation	20/464	382/18800	0.00137636	0.00591789	0.00351923	ADAM8/BMP4/CCL19/FGL2/IFNE/IL10/IL11/IL1A/IL1B/IL2/IL23A/INHA/INHBA/LEP/MMP14/SFRP1/SHH/TNFSF4/TNFSF8/TNFSF9	20
GO:1990874	vascular associated smooth muscle cell proliferation	8/464	87/18800	0.00137808	0.00591855	0.00351962	ADAMTS1/ADIPOQ/AGT/FGF2/FGF9/IGF1/IL10/MMP9	8
GO:0038084	vascular endothelial growth factor signaling pathway	6/464	50/18800	0.00138644	0.00594101	0.00353297	CCBE1/DCN/HRG/PGF/SEMA6A/VEGFA	6
GO:2001238	positive regulation of extrinsic apoptotic signaling pathway	6/464	50/18800	0.00138644	0.00594101	0.00353297	AGT/INHBA/SFRP1/SRPX/TNFSF10/TNFSF12	6
GO:0046849	bone remodeling	8/464	88/18800	0.00148389	0.0063514	0.00377702	ADAM8/CTHRC1/GDF5/LEP/PTN/SFRP1/SPP1/TNFSF11	8
GO:0006956	complement activation	10/464	131/18800	0.00153783	0.00656551	0.00390435	A2M/C1QA/C1QB/C1QC/COLEC11/FCN1/FCN3/IL1B/MASP1/MFAP4	10
GO:0034394	protein localization to cell surface	7/464	69/18800	0.00153801	0.00656551	0.00390435	ANGPT1/BDNF/FBLN5/FCN1/FGF10/FGF7/WNT11	7
GO:0045778	positive regulation of ossification	6/464	51/18800	0.00153912	0.00656551	0.00390435	BMP2/BMP4/BMP6/BMP7/PTN/WNT5A	6
GO:0050708	regulation of protein secretion	15/464	252/18800	0.00156037	0.00663864	0.00394784	ADAM8/BMP6/C1QTNF3/CCL5/CELA2A/FGA/FGB/FGG/IGF1/IL13/IL1A/IL1B/INHBB/LEP/SFRP1	15
GO:0071636	positive regulation of transforming growth factor beta production	4/464	21/18800	0.0015703	0.00663864	0.00394784	SERPINB7/SERPINF2/WNT11/XCL1	4
GO:0035747	natural killer cell chemotaxis	3/464	10/18800	0.00157502	0.00663864	0.00394784	CCL3/CCL5/XCL1	3
GO:0048340	paraxial mesoderm morphogenesis	3/464	10/18800	0.00157502	0.00663864	0.00394784	WNT11/WNT3A/WNT5A	3
GO:0060346	bone trabecula formation	3/464	10/18800	0.00157502	0.00663864	0.00394784	CHAD/COL1A1/SFRP1	3
GO:0070099	regulation of chemokine-mediated signaling pathway	3/464	10/18800	0.00157502	0.00663864	0.00394784	CCL5/SLIT2/SLIT3	3
GO:0090037	positive regulation of protein kinase C signaling	3/464	10/18800	0.00157502	0.00663864	0.00394784	VEGFA/WNT11/WNT5A	3
GO:1903027	regulation of opsonization	3/464	10/18800	0.00157502	0.00663864	0.00394784	COLEC11/FCN1/FCN3	3
GO:2000048	negative regulation of cell-cell adhesion mediated by cadherin	3/464	10/18800	0.00157502	0.00663864	0.00394784	BMP6/PLG/VEGFA	3
GO:2001054	negative regulation of mesenchymal cell apoptotic process	3/464	10/18800	0.00157502	0.00663864	0.00394784	BMP7/GDF5/SHH	3
GO:0002446	neutrophil mediated immunity	5/464	35/18800	0.00157904	0.00663864	0.00394784	ANXA3/CTSG/CXCL6/ELANE/F2	5
GO:0033280	response to vitamin D	5/464	35/18800	0.00157904	0.00663864	0.00394784	BMP7/CXCL10/FGF23/SFRP1/SPP1	5
GO:0048048	embryonic eye morphogenesis	5/464	35/18800	0.00157904	0.00663864	0.00394784	BMP7/EFEMP1/MFAP2/MFAP5/WNT5A	5
GO:0071692	protein localization to extracellular region	19/464	359/18800	0.00158819	0.00666968	0.0039663	ADAM8/BMP6/C1QTNF3/CBLN1/CCL5/CELA2A/COMP/FGA/FGB/FGG/IGF1/IL13/IL1A/IL1B/IL1RN/INHBB/LEP/PCSK5/SFRP1	19
GO:0048259	regulation of receptor-mediated endocytosis	9/464	110/18800	0.00161656	0.00678131	0.00403268	ADIPOQ/ANGPT1/CCL19/CCL21/RSPO1/SERPINE1/SFRP4/VEGFA/WNT3A	9
GO:0002064	epithelial cell development	13/464	203/18800	0.00165121	0.00691901	0.00411457	ADAMTSL4/ADIPOQ/BMP4/BMP5/BMP6/COL22A1/IL1A/IL1B/PLOD3/VEGFA/WNT5A/WNT7A/WNT7B	13
GO:0050777	negative regulation of immune response	12/464	179/18800	0.00167618	0.00701588	0.00417217	A2M/AMBP/CLEC4G/COL3A1/FGL2/IL10/IL2/LGALS3/MMP12/SERPINB4/TNFSF4/XCL1	12
GO:0046622	positive regulation of organ growth	6/464	52/18800	0.00170425	0.00711764	0.00423269	FGF2/FGF8/FGF9/IGF1/IGF2/WNT2	6
GO:0070169	positive regulation of biomineral tissue development	6/464	52/18800	0.00170425	0.00711764	0.00423269	AMELX/BMP2/BMP4/BMP6/BMP7/PTN	6
GO:0003158	endothelium development	10/464	133/18800	0.00172271	0.00718681	0.00427382	ADAMTS12/BMP4/BMP6/COL22A1/CXCL10/IL1B/NRG1/PLOD3/SCUBE1/VEGFA	10
GO:0002833	positive regulation of response to biotic stimulus	12/464	180/18800	0.00175688	0.00731324	0.00434901	ADAM8/BMP6/CCL5/CLEC6A/COCH/EREG/FCN1/HRG/IL17A/IL17F/MMP12/WNT5A	12
GO:0007416	synapse assembly	12/464	180/18800	0.00175688	0.00731324	0.00434901	AGRN/BDNF/CBLN1/CBLN2/FGF13/NRG1/NTN1/SRPX2/THBS2/WNT3A/WNT5A/WNT7A	12
GO:0010837	regulation of keratinocyte proliferation	5/464	36/18800	0.00179707	0.00747232	0.00444361	AREG/FGF10/FGF7/REG3A/REG3G	5
GO:0001818	negative regulation of cytokine production	19/464	363/18800	0.00180164	0.00748313	0.00445003	ADIPOQ/ANGPT1/C1QTNF3/ELANE/F2/IGF1/IL10/IL13/IL23A/INHA/INHBA/INHBB/LGALS9B/LGALS9C/MMP8/SFTPD/TNFSF4/WNT11/XCL1	19
GO:0060021	roof of mouth development	8/464	91/18800	0.00184046	0.00763599	0.00454094	INHBA/MMP25/SHH/WFIKKN2/WNT11/WNT3A/WNT5A/WNT7A	8
GO:0034329	cell junction assembly	21/464	420/18800	0.00185657	0.0076944	0.00457567	AGRN/AGT/BDNF/CBLN1/CBLN2/COL17A1/FGF13/HRG/IL17A/IL1B/MMP14/NRG1/NTN1/SFRP1/SRPX2/THBS2/VEGFA/WNT11/WNT3A/WNT5A/WNT7A	21
GO:0050832	defense response to fungus	6/464	53/18800	0.00188249	0.00778479	0.00462942	CLEC6A/CTSG/ELANE/HRG/IL17A/SPON2	6
GO:0110151	positive regulation of biomineralization	6/464	53/18800	0.00188249	0.00778479	0.00462942	AMELX/BMP2/BMP4/BMP6/BMP7/PTN	6
GO:0009991	response to extracellular stimulus	23/464	479/18800	0.00194242	0.00802388	0.00477161	A2M/ADIPOQ/AMELX/BMP7/CCL28/COL1A1/CXCL10/EPO/F7/FGF21/FGF23/GDF15/GH1/IL1A/INHBB/LEP/POSTN/PRL/SFRP1/SFRP2/SPP1/WNT11/WNT2B	23
GO:1904659	glucose transmembrane transport	9/464	113/18800	0.00194847	0.00804008	0.00478124	ADIPOQ/FGF19/FGF21/GH1/IGF1/IL1B/ITLN1/LEP/PPBP	9
GO:0001736	establishment of planar polarity	7/464	72/18800	0.00197154	0.00810878	0.00482209	CTHRC1/RSPO3/SFRP1/SFRP2/WNT11/WNT5A/WNT7A	7
GO:0007164	establishment of tissue polarity	7/464	72/18800	0.00197154	0.00810878	0.00482209	CTHRC1/RSPO3/SFRP1/SFRP2/WNT11/WNT5A/WNT7A	7
GO:0042246	tissue regeneration	7/464	72/18800	0.00197154	0.00810878	0.00482209	FGF10/IGF1/IGFBP1/MSTN/PLG/PTN/WNT7A	7
GO:0046326	positive regulation of glucose import	5/464	37/18800	0.00203634	0.00836623	0.00497519	ADIPOQ/FGF19/FGF21/IGF1/ITLN1	5
GO:0043200	response to amino acid	9/464	114/18800	0.00207045	0.00849715	0.00505305	COL1A1/COL1A2/COL3A1/COL4A1/COL4A6/COL5A2/F7/FGF21/PDGFD	9
GO:0051155	positive regulation of striated muscle cell differentiation	6/464	54/18800	0.00207448	0.00850449	0.00505741	BMP4/IGF1/MMP14/NRG1/SHH/WNT3A	6
GO:0001660	fever generation	3/464	11/18800	0.00212616	0.0085771	0.00510059	IL1A/IL1B/TNFSF11	3
GO:0002604	regulation of dendritic cell antigen processing and presentation	3/464	11/18800	0.00212616	0.0085771	0.00510059	CCL19/CCL21/FGL2	3
GO:0003139	secondary heart field specification	3/464	11/18800	0.00212616	0.0085771	0.00510059	BMP4/WNT11/WNT5A	3
GO:0032342	aldosterone biosynthetic process	3/464	11/18800	0.00212616	0.0085771	0.00510059	BMP2/BMP5/BMP6	3
GO:0034115	negative regulation of heterotypic cell-cell adhesion	3/464	11/18800	0.00212616	0.0085771	0.00510059	ADIPOQ/IL10/IL1RN	3
GO:0061303	cornea development in camera-type eye	3/464	11/18800	0.00212616	0.0085771	0.00510059	ANGPTL7/WNT2B/WNT9A	3
GO:0070243	regulation of thymocyte apoptotic process	3/464	11/18800	0.00212616	0.0085771	0.00510059	ADAM8/BMP4/WNT5A	3
GO:0070587	regulation of cell-cell adhesion involved in gastrulation	3/464	11/18800	0.00212616	0.0085771	0.00510059	ADIPOQ/IL10/IL1RN	3
GO:0072205	metanephric collecting duct development	3/464	11/18800	0.00212616	0.0085771	0.00510059	BMP4/SHH/WNT7B	3
GO:0090179	planar cell polarity pathway involved in neural tube closure	3/464	11/18800	0.00212616	0.0085771	0.00510059	SFRP1/SFRP2/WNT5A	3
GO:0097048	dendritic cell apoptotic process	3/464	11/18800	0.00212616	0.0085771	0.00510059	CCL19/CCL21/CXCL12	3
GO:0098883	synapse pruning	3/464	11/18800	0.00212616	0.0085771	0.00510059	C1QA/C1QB/C1QC	3
GO:2000049	positive regulation of cell-cell adhesion mediated by cadherin	3/464	11/18800	0.00212616	0.0085771	0.00510059	SERPINF2/WNT3A/WNT5A	3
GO:2000668	regulation of dendritic cell apoptotic process	3/464	11/18800	0.00212616	0.0085771	0.00510059	CCL19/CCL21/CXCL12	3
GO:2001223	negative regulation of neuron migration	3/464	11/18800	0.00212616	0.0085771	0.00510059	COL3A1/NRG1/NRG3	3
GO:0051145	smooth muscle cell differentiation	7/464	73/18800	0.00213528	0.00860129	0.00511498	BMP4/COMP/EREG/FGF10/FGF9/SHH/VEGFA	7
GO:0050807	regulation of synapse organization	13/464	209/18800	0.0021367	0.00860129	0.00511498	AGRN/BDNF/CBLN1/CBLN2/IL10/NTN1/RELN/SEMA3F/SRPX2/THBS2/WNT3A/WNT5A/WNT7A	13
GO:0002053	positive regulation of mesenchymal cell proliferation	4/464	23/18800	0.0022345	0.008938	0.00531521	FGF9/SHH/WNT2/WNT5A	4
GO:0003323	type B pancreatic cell development	4/464	23/18800	0.0022345	0.008938	0.00531521	BMP4/BMP5/BMP6/WNT5A	4
GO:0036303	lymph vessel morphogenesis	4/464	23/18800	0.0022345	0.008938	0.00531521	CCBE1/LGALS12/SVEP1/VEGFA	4
GO:0046641	positive regulation of alpha-beta T cell proliferation	4/464	23/18800	0.0022345	0.008938	0.00531521	EBI3/IL23A/TNFSF4/XCL1	4
GO:0060444	branching involved in mammary gland duct morphogenesis	4/464	23/18800	0.0022345	0.008938	0.00531521	AREG/CCL11/CSF1/WNT5A	4
GO:0098743	cell aggregation	4/464	23/18800	0.0022345	0.008938	0.00531521	COL11A1/FGF4/MGP/WNT7A	4
GO:0001738	morphogenesis of a polarized epithelium	8/464	94/18800	0.00226143	0.00902666	0.00536794	CTHRC1/LAMA1/RSPO3/SFRP1/SFRP2/WNT11/WNT5A/WNT7A	8
GO:1904035	regulation of epithelial cell apoptotic process	8/464	94/18800	0.00226143	0.00902666	0.00536794	ANGPT1/FGA/FGB/FGF21/FGG/IL13/SERPINE1/SFRP4	8
GO:0048008	platelet-derived growth factor receptor signaling pathway	6/464	55/18800	0.0022809	0.0090948	0.00540845	ADIPOQ/CSPG4/F7/LOX/PDGFD/VEGFA	6
GO:0010742	macrophage derived foam cell differentiation	5/464	38/18800	0.00229806	0.00913436	0.00543198	ADIPOQ/AGT/CSF1/CSF2/PF4	5
GO:0032965	regulation of collagen biosynthetic process	5/464	38/18800	0.00229806	0.00913436	0.00543198	AMELX/BMP4/F2/SERPINB7/SERPINF2	5
GO:0035136	forelimb morphogenesis	5/464	38/18800	0.00229806	0.00913436	0.00543198	GDF5/RSPO2/SHH/WNT3/WNT7A	5
GO:0035924	cellular response to vascular endothelial growth factor stimulus	7/464	74/18800	0.00230934	0.00916958	0.00545292	ADAMTS12/CCBE1/DCN/HRG/PGF/SEMA6A/VEGFA	7
GO:0009799	specification of symmetry	10/464	139/18800	0.0023877	0.00947079	0.00563205	BMP4/FGF10/FGF8/NODAL/PCSK6/SHH/TDGF1/WNT3A/WNT5A/WNT8B	10
GO:0008645	hexose transmembrane transport	9/464	117/18800	0.00247331	0.00980011	0.00582788	ADIPOQ/FGF19/FGF21/GH1/IGF1/IL1B/ITLN1/LEP/PPBP	9
GO:0071230	cellular response to amino acid stimulus	7/464	75/18800	0.00249413	0.00987227	0.0058708	COL1A1/COL1A2/COL3A1/COL4A1/COL4A6/COL5A2/PDGFD	7
GO:0061756	leukocyte adhesion to vascular endothelial cell	6/464	56/18800	0.00250241	0.00989472	0.00588415	CCL21/CCL25/CCL28/CXCL12/ELANE/LEP	6
GO:0062023	collagen-containing extracellular matrix	165/490	429/19594	1.45479e-157	2.88049e-155	2.41955e-155	A2M/ABI3BP/ACAN/ADAM11/ADAMDEC1/ADAMTS1/ADAMTS2/ADAMTS20/ADAMTS8/ADAMTSL4/ADIPOQ/AGRN/AGT/AMBP/AMELX/ANGPT1/ANGPT2/ANGPTL1/ANGPTL5/ANGPTL7/BGN/BMP7/C1QA/C1QB/C1QC/CBLN1/CILP/CLC/CLEC3B/COCH/COL10A1/COL11A1/COL12A1/COL14A1/COL17A1/COL19A1/COL1A1/COL1A2/COL21A1/COL23A1/COL25A1/COL27A1/COL28A1/COL3A1/COL4A1/COL4A5/COL4A6/COL5A1/COL5A2/COL5A3/COL6A5/COL6A6/COL7A1/COL8A1/COL9A1/COL9A2/COL9A3/COMP/CSPG…	165
GO:0005581	collagen trimer	49/490	86/19594	3.58959e-56	3.5537e-54	2.98503e-54	ADIPOQ/C1QA/C1QB/C1QC/C1QL1/C1QL4/C1QTNF2/C1QTNF3/C1QTNF7/C1QTNF8/C1QTNF9/CCBE1/COL10A1/COL11A1/COL12A1/COL14A1/COL17A1/COL19A1/COL1A1/COL1A2/COL21A1/COL22A1/COL23A1/COL25A1/COL27A1/COL28A1/COL3A1/COL4A1/COL4A5/COL4A6/COL5A1/COL5A2/COL5A3/COL6A5/COL6A6/COL7A1/COL8A1/COL9A1/COL9A2/COL9A3/COLEC11/COLEC12/CTHRC1/FCN1/FCN3/GLDN/LOX/SFTPA2/SFTPD	49
GO:0005788	endoplasmic reticulum lumen	64/490	311/19594	5.1761e-40	3.41623e-38	2.86956e-38	ADAMTSL1/ADAMTSL4/AMBN/AMELX/BMP4/CHRDL1/COL10A1/COL11A1/COL12A1/COL14A1/COL17A1/COL19A1/COL1A1/COL1A2/COL21A1/COL22A1/COL23A1/COL25A1/COL27A1/COL28A1/COL3A1/COL4A1/COL4A5/COL4A6/COL5A1/COL5A2/COL5A3/COL7A1/COL8A1/COL9A1/COL9A2/COL9A3/CSF1/DMP1/EBI3/F2/F7/FGA/FGF23/FGG/FSTL3/IGFBP1/IL23A/ITIH2/KNG1/MATN3/MEPE/P4HA3/PDGFD/PLOD3/SERPINA10/SERPIND1/SERPINH1/SHH/SPARCL1/SPON1/SPP1/TIMP1/VCAN/WNT3/WNT…	64
GO:0005796	Golgi lumen	36/490	104/19594	1.39521e-31	6.9063e-30	5.80114e-30	ACAN/AGRN/BGN/CSPG4/DCN/F2/F7/FGF23/GPC2/GPC5/MMP11/MMP14/MUC12/MUC15/MUC16/MUC17/MUC19/MUC21/MUC4/MUC5AC/MUC6/MUC7/MUCL1/NCAN/NGF/OGN/OMD/PCSK5/PCSK6/PRELP/VCAN/WNT3/WNT3A/WNT5A/WNT7A/WNT7B	36
GO:0005604	basement membrane	30/490	95/19594	3.82081e-25	1.51304e-23	1.27092e-23	ADAMTS1/AGRN/COL17A1/COL28A1/COL4A1/COL4A5/COL4A6/COL5A1/COL7A1/COL8A1/COL9A1/COL9A3/EGFL6/FBLN1/FREM1/LAMA1/LAMA2/LAMC3/LOXL2/NTN1/NTNG1/SMOC1/SPARC/TGFBI/THBS2/THBS4/TIMP1/TINAG/VWA2/VWC2	30
GO:0098644	complex of collagen trimers	14/490	22/19594	8.29366e-18	2.73691e-16	2.29895e-16	COL10A1/COL11A1/COL1A1/COL1A2/COL27A1/COL3A1/COL4A1/COL4A5/COL4A6/COL5A1/COL5A2/COL5A3/COL7A1/COL8A1	14
GO:0031093	platelet alpha granule lumen	18/490	67/19594	3.2468e-14	9.18382e-13	7.71421e-13	A2M/F13A1/FGA/FGB/FGG/HRG/IGF1/IGF2/KNG1/MMRN1/PF4/PLG/PPBP/SERPINE1/SERPINF2/SPARC/TIMP1/VEGFA	18
GO:0031091	platelet alpha granule	20/490	91/19594	7.88938e-14	1.95262e-12	1.64016e-12	A2M/F13A1/FGA/FGB/FGG/HRG/IGF1/IGF2/KNG1/MMRN1/PF4/PLG/PPBP/SERPINE1/SERPINE2/SERPINF2/SPARC/THBS2/TIMP1/VEGFA	20
GO:0034774	secretory granule lumen	32/490	322/19594	3.43881e-11	7.56538e-10	6.35476e-10	A2M/CLEC3B/CTSG/CTSH/CTSW/CXCL1/ELANE/F13A1/FCN1/FGA/FGB/FGG/HRG/IGF1/IGF2/KNG1/MMP8/MMRN1/PF4/PLG/PPBP/PRSS2/S100A11/S100A7/S100P/SERPINA4/SERPINB3/SERPINE1/SERPINF2/SPARC/TIMP1/VEGFA	32
GO:0060205	cytoplasmic vesicle lumen	32/490	325/19594	4.38301e-11	8.67836e-10	7.28964e-10	A2M/CLEC3B/CTSG/CTSH/CTSW/CXCL1/ELANE/F13A1/FCN1/FGA/FGB/FGG/HRG/IGF1/IGF2/KNG1/MMP8/MMRN1/PF4/PLG/PPBP/PRSS2/S100A11/S100A7/S100P/SERPINA4/SERPINB3/SERPINE1/SERPINF2/SPARC/TIMP1/VEGFA	32
GO:0031983	vesicle lumen	32/490	327/19594	5.14382e-11	9.25888e-10	7.77726e-10	A2M/CLEC3B/CTSG/CTSH/CTSW/CXCL1/ELANE/F13A1/FCN1/FGA/FGB/FGG/HRG/IGF1/IGF2/KNG1/MMP8/MMRN1/PF4/PLG/PPBP/PRSS2/S100A11/S100A7/S100P/SERPINA4/SERPINB3/SERPINE1/SERPINF2/SPARC/TIMP1/VEGFA	32
GO:0005583	fibrillar collagen trimer	8/490	12/19594	6.55324e-11	9.98109e-10	8.38391e-10	COL11A1/COL1A1/COL1A2/COL27A1/COL3A1/COL5A1/COL5A2/COL5A3	8
GO:0098643	banded collagen fibril	8/490	12/19594	6.55324e-11	9.98109e-10	8.38391e-10	COL11A1/COL1A1/COL1A2/COL27A1/COL3A1/COL5A1/COL5A2/COL5A3	8
GO:0005775	vacuolar lumen	20/490	174/19594	1.51686e-08	2.14527e-07	1.80198e-07	ACAN/AGRN/BGN/CSF3/CSPG4/CTSF/CTSG/CTSS/DCN/ELANE/GPC2/GPC5/NCAN/OGN/OMD/PRELP/PRSS2/S100A7/SERPINB3/VCAN	20
GO:0043202	lysosomal lumen	15/490	97/19594	1.78401e-08	2.35489e-07	1.97806e-07	ACAN/AGRN/BGN/CSF3/CSPG4/CTSF/CTSS/DCN/GPC2/GPC5/NCAN/OGN/OMD/PRELP/VCAN	15
GO:0001527	microfibril	6/490	12/19594	1.92919e-07	2.38737e-06	2.00534e-06	ADAMTSL5/LTBP4/MFAP2/MFAP4/MFAP5/THSD4	6
GO:0072562	blood microparticle	16/490	147/19594	8.8182e-07	1.02706e-05	8.62709e-06	A2M/AGT/AMBP/C1QB/C1QC/F13A1/F2/FCN3/FGA/FGB/FGG/HRG/ITIH2/KNG1/PLG/SERPINF2	16
GO:0005614	interstitial matrix	4/490	11/19594	0.00011087	0.00115538	0.000970498	ADAMTSL4/COL14A1/VIT/VWC2	4
GO:1905286	serine-type peptidase complex	4/490	11/19594	0.00011087	0.00115538	0.000970498	F7/FCN1/FCN3/PLAU	4
GO:0031904	endosome lumen	6/490	35/19594	0.000207872	0.00205794	0.00172862	CTSH/CTSS/GH1/NGF/PRL/SFTPB	6
GO:0030139	endocytic vesicle	20/490	342/19594	0.000415773	0.00379039	0.00318385	ADAM8/AMELX/ANXA3/AREG/BTC/COLEC12/CSF3/CTSS/ELANE/EPGN/EREG/SFTPA2/SFTPB/SFTPD/SPARC/WNT3/WNT3A/WNT5A/WNT7A/WNT7B	20
GO:1904724	tertiary granule lumen	7/490	55/19594	0.000421154	0.00379039	0.00318385	CTSH/CTSS/CXCL1/MMP8/MMP9/PPBP/TNFAIP6	7
GO:0043083	synaptic cleft	4/490	18/19594	0.000894508	0.00770055	0.0064683	C1QL1/CBLN1/LAMA2/LGI1	4
GO:0009897	external side of plasma membrane	23/490	455/19594	0.00119183	0.00983256	0.00825914	CD209/CLEC10A/CLEC17A/CLEC19A/CLEC4F/CLEC4G/CLEC4M/CLEC6A/CXCL10/CXCL12/EBI3/F2/FCN1/FGA/FGB/FGG/IL13/IL17A/MUC17/PLG/SCUBE1/SERPINE2/WNT2	23
GO:0048018	receptor ligand activity	152/472	489/18410	1.33086e-126	3.44693e-124	2.17141e-124	ADIPOQ/AGT/AMBN/AMELX/AMH/AREG/BDNF/BMP2/BMP3/BMP4/BMP5/BMP6/BMP7/BTC/C1QTNF9/CCL1/CCL11/CCL13/CCL14/CCL15/CCL16/CCL19/CCL20/CCL21/CCL23/CCL24/CCL25/CCL26/CCL28/CCL3/CCL3L3/CCL5/CCL8/CSF1/CSF2/CSF3/CTSG/CXCL1/CXCL10/CXCL11/CXCL12/CXCL13/CXCL2/CXCL3/CXCL5/CXCL6/EBI3/EFEMP1/EPGN/EPO/EREG/F2/FGF10/FGF13/FGF14/FGF16/FGF17/FGF18/FGF19/FGF2/FGF20/FGF21/FGF23/FGF3/FGF4/FGF7/FGF8/FGF9/FLT3LG/GDF15/GDF5/G…	152
GO:0030546	signaling receptor activator activity	152/472	496/18410	1.55027e-125	2.0076e-123	1.2647e-123	ADIPOQ/AGT/AMBN/AMELX/AMH/AREG/BDNF/BMP2/BMP3/BMP4/BMP5/BMP6/BMP7/BTC/C1QTNF9/CCL1/CCL11/CCL13/CCL14/CCL15/CCL16/CCL19/CCL20/CCL21/CCL23/CCL24/CCL25/CCL26/CCL28/CCL3/CCL3L3/CCL5/CCL8/CSF1/CSF2/CSF3/CTSG/CXCL1/CXCL10/CXCL11/CXCL12/CXCL13/CXCL2/CXCL3/CXCL5/CXCL6/EBI3/EFEMP1/EPGN/EPO/EREG/F2/FGF10/FGF13/FGF14/FGF16/FGF17/FGF18/FGF19/FGF2/FGF20/FGF21/FGF23/FGF3/FGF4/FGF7/FGF8/FGF9/FLT3LG/GDF15/GDF5/G…	152
GO:0005125	cytokine activity	95/472	235/18410	7.3045e-90	6.30621e-88	3.97262e-88	ADIPOQ/AREG/BMP2/BMP3/BMP4/BMP5/BMP6/BMP7/CCL1/CCL11/CCL13/CCL14/CCL15/CCL16/CCL19/CCL20/CCL21/CCL23/CCL24/CCL25/CCL26/CCL28/CCL3/CCL3L3/CCL5/CCL8/CSF1/CSF2/CSF3/CXCL1/CXCL10/CXCL11/CXCL12/CXCL13/CXCL2/CXCL3/CXCL5/CXCL6/EBI3/EPO/FGF2/FLT3LG/GDF15/GDF5/GDF6/GDF7/IFNE/IL10/IL11/IL13/IL16/IL17A/IL17B/IL17C/IL17F/IL1A/IL1B/IL1RN/IL2/IL20/IL23A/INHA/INHBA/INHBB/INHBE/KITLG/LIF/MSTN/NODAL/NRG1/OSM/PF4/…	95
GO:0005201	extracellular matrix structural constituent	84/472	172/18410	5.54938e-88	3.59322e-86	2.26356e-86	ABI3BP/ACAN/ADIPOQ/AGRN/AMBN/AMELX/BGN/CILP/COL10A1/COL11A1/COL12A1/COL14A1/COL17A1/COL19A1/COL1A1/COL1A2/COL21A1/COL22A1/COL23A1/COL25A1/COL27A1/COL28A1/COL3A1/COL4A1/COL4A5/COL4A6/COL5A1/COL5A2/COL5A3/COL6A5/COL6A6/COL7A1/COL8A1/COL9A1/COL9A2/COL9A3/COMP/CTHRC1/DCN/DPT/EDIL3/EFEMP1/EMILIN3/FBLN1/FBLN2/FBLN5/FBN3/FGA/FGB/FGG/FGL2/HAPLN1/HMCN2/LAMA1/LAMA2/LTBP4/MATN2/MATN3/MEPE/MFAP2/MFAP4/MFAP5/…	84
GO:0008083	growth factor activity	74/472	162/18410	1.47552e-74	7.64317e-73	4.81484e-73	AGT/AMBN/AMELX/AMH/AREG/BDNF/BMP2/BMP3/BMP4/BMP5/BMP6/BMP7/BTC/CSF1/CSF2/CSF3/CXCL1/CXCL12/EFEMP1/EPGN/EREG/F2/FGF10/FGF13/FGF14/FGF16/FGF17/FGF18/FGF19/FGF2/FGF20/FGF21/FGF23/FGF3/FGF4/FGF7/FGF8/FGF9/GDF15/GDF5/GDF6/GDF7/GDNF/GH1/IGF1/IGF2/IL10/IL11/IL2/INHA/INHBA/INHBB/INHBE/KITLG/LIF/MSTN/NGF/NODAL/NRG1/NRG2/NRG3/NRG4/NTF4/OGN/OSM/PDGFD/PGF/PPBP/PTN/REG1A/TDGF1/THBS4/TIMP1/VEGFA	74
GO:0005539	glycosaminoglycan binding	75/472	234/18410	1.06371e-61	4.5917e-60	2.89256e-60	ACAN/ADAMTS1/ADAMTS8/ADAMTSL5/AGRN/BGN/BMP4/BMP7/CCL15/CCL23/CCL8/CLEC3B/COL11A1/COL23A1/COL25A1/COL5A1/COL5A3/COMP/CTSG/CXCL10/CXCL11/CXCL13/CXCL6/DCN/ELANE/EPYC/F2/FGF10/FGF2/FGF4/FGF7/FGF9/HABP2/HAPLN1/HAPLN3/HRG/ITIH2/KNG1/LTBP4/MSTN/NCAN/NELL2/PCOLCE2/PCSK6/PF4/PGF/POSTN/PRELP/PTN/REG1A/REG1B/REG3A/REG3G/REG4/RSPO1/RSPO2/RSPO3/RSPO4/SERPINA10/SERPIND1/SERPINE2/SFRP1/SHH/SLIT2/SLIT3/SMOC1/SPO…	75
GO:0008201	heparin binding	54/472	168/18410	1.8012e-44	6.66444e-43	4.19829e-43	ADAMTS1/ADAMTS8/ADAMTSL5/BMP4/BMP7/CCL15/CCL23/CCL8/CLEC3B/COL11A1/COL23A1/COL25A1/COL5A1/COL5A3/COMP/CTSG/CXCL10/CXCL11/CXCL13/CXCL6/ELANE/F2/FGF10/FGF2/FGF4/FGF7/FGF9/HRG/KNG1/MSTN/NELL2/PCOLCE2/PCSK6/PF4/PGF/POSTN/PRELP/PTN/REG4/RSPO1/RSPO2/RSPO3/RSPO4/SERPINA10/SERPIND1/SERPINE2/SFRP1/SLIT2/SLIT3/SMOC1/THBS2/THBS4/TNXB/VEGFA	54
GO:0005126	cytokine receptor binding	65/472	272/18410	2.15734e-44	6.98438e-43	4.39983e-43	AMH/BDNF/CCL1/CCL11/CCL13/CCL14/CCL15/CCL16/CCL19/CCL20/CCL21/CCL23/CCL24/CCL25/CCL26/CCL28/CCL3/CCL3L3/CCL5/CCL8/CSF1/CSF2/CSF3/CXCL1/CXCL10/CXCL11/CXCL12/CXCL13/CXCL2/CXCL3/CXCL5/CXCL6/EBI3/EPO/GH1/IFNE/IL10/IL11/IL13/IL17F/IL1A/IL1B/IL1RN/IL2/IL20/IL23A/KITLG/LIF/NGF/NTF4/OSM/PF4/PGF/PPBP/PRL/TNFSF10/TNFSF11/TNFSF12/TNFSF15/TNFSF4/TNFSF8/TNFSF9/VEGFA/XCL1/XCL2	65
GO:0008009	chemokine activity	31/472	49/18410	1.34267e-37	3.8639e-36	2.43408e-36	CCL1/CCL11/CCL13/CCL14/CCL15/CCL16/CCL19/CCL20/CCL21/CCL23/CCL24/CCL25/CCL26/CCL28/CCL3/CCL3L3/CCL5/CCL8/CXCL1/CXCL10/CXCL11/CXCL12/CXCL13/CXCL2/CXCL3/CXCL5/CXCL6/PF4/PPBP/XCL1/XCL2	31
GO:1901681	sulfur compound binding	57/472	267/18410	4.52687e-36	1.17246e-34	7.38594e-35	ADAMTS1/ADAMTS8/ADAMTSL5/AGRN/BMP4/BMP7/CCL15/CCL23/CCL8/CLEC3B/COL11A1/COL23A1/COL25A1/COL5A1/COL5A3/COMP/CTSG/CXCL10/CXCL11/CXCL13/CXCL6/ELANE/F2/FGF10/FGF2/FGF20/FGF4/FGF7/FGF9/HPSE2/HRG/KNG1/MSTN/NELL2/PCOLCE2/PCSK6/PF4/PGF/POSTN/PRELP/PTN/REG4/RSPO1/RSPO2/RSPO3/RSPO4/SERPINA10/SERPIND1/SERPINE2/SFRP1/SLIT2/SLIT3/SMOC1/THBS2/THBS4/TNXB/VEGFA	57
GO:0030020	extracellular matrix structural constituent conferring tensile strength	27/472	41/18410	1.32585e-33	3.12177e-32	1.96657e-32	COL10A1/COL11A1/COL12A1/COL14A1/COL17A1/COL19A1/COL1A1/COL1A2/COL21A1/COL23A1/COL25A1/COL27A1/COL28A1/COL3A1/COL4A1/COL4A5/COL4A6/COL5A1/COL5A2/COL5A3/COL6A5/COL6A6/COL7A1/COL8A1/COL9A1/COL9A2/COL9A3	27
GO:0042379	chemokine receptor binding	31/472	71/18410	8.77647e-31	1.89426e-29	1.19329e-29	CCL1/CCL11/CCL13/CCL14/CCL15/CCL16/CCL19/CCL20/CCL21/CCL23/CCL24/CCL25/CCL26/CCL28/CCL3/CCL3L3/CCL5/CCL8/CXCL1/CXCL10/CXCL11/CXCL12/CXCL13/CXCL2/CXCL3/CXCL5/CXCL6/PF4/PPBP/XCL1/XCL2	31
GO:0004175	endopeptidase activity	62/472	432/18410	7.47476e-29	1.4892e-27	9.38128e-28	ADAM11/ADAM12/ADAM2/ADAM28/ADAM33/ADAM8/ADAMDEC1/ADAMTS1/ADAMTS12/ADAMTS14/ADAMTS18/ADAMTS2/ADAMTS20/ADAMTS6/ADAMTS8/CELA1/CELA2A/CELA3A/CELA3B/CLC/CTSE/CTSF/CTSG/CTSH/CTSS/CTSW/ELANE/F12/F2/F7/HABP2/HGFAC/HTRA3/HTRA4/LPAL2/MASP1/MEP1A/MEP1B/MMP1/MMP10/MMP11/MMP12/MMP13/MMP14/MMP20/MMP25/MMP27/MMP28/MMP3/MMP7/MMP8/MMP9/PAPPA2/PCSK5/PCSK6/PLAU/PLG/PRSS2/SFRP1/SHH/TINAG/TLL1	62
GO:0004222	metalloendopeptidase activity	34/472	111/18410	1.64572e-27	3.04459e-26	1.91795e-26	ADAM11/ADAM12/ADAM2/ADAM28/ADAM33/ADAM8/ADAMDEC1/ADAMTS1/ADAMTS12/ADAMTS14/ADAMTS18/ADAMTS2/ADAMTS20/ADAMTS6/ADAMTS8/MEP1A/MEP1B/MMP1/MMP10/MMP11/MMP12/MMP13/MMP14/MMP20/MMP25/MMP27/MMP28/MMP3/MMP7/MMP8/MMP9/PAPPA2/PRSS2/TLL1	34
GO:0001664	G protein-coupled receptor binding	49/472	288/18410	2.5309e-26	4.37002e-25	2.75291e-25	AGT/CCL1/CCL11/CCL13/CCL14/CCL15/CCL16/CCL19/CCL20/CCL21/CCL23/CCL24/CCL25/CCL26/CCL28/CCL3/CCL3L3/CCL5/CCL8/CTHRC1/CXCL1/CXCL10/CXCL11/CXCL12/CXCL13/CXCL2/CXCL3/CXCL5/CXCL6/FCN1/IL2/INSL5/PF4/PPBP/RSPO1/RSPO3/SFRP1/WNT11/WNT2/WNT2B/WNT3/WNT3A/WNT5A/WNT7A/WNT7B/WNT8B/WNT9A/XCL1/XCL2	49
GO:0030246	carbohydrate binding	45/472	270/18410	7.39916e-24	1.19774e-22	7.5452e-23	ACAN/CD209/CLC/CLEC10A/CLEC17A/CLEC18B/CLEC18C/CLEC19A/CLEC3A/CLEC3B/CLEC4F/CLEC4G/CLEC4M/CLEC5A/CLEC6A/CLEC9A/COLEC11/COLEC12/FCN1/FCN3/FREM1/IL2/ITLN1/ITLN2/LGALS12/LGALS14/LGALS2/LGALS3/LGALS4/LGALS9B/LGALS9C/LOXL2/NCAN/P4HA3/PLOD2/PLOD3/REG1A/REG1B/REG3A/REG3G/REG4/SFTPA2/SFTPD/VCAN/ZP3	45
GO:0004866	endopeptidase inhibitor activity	37/472	180/18410	4.37997e-23	6.67301e-22	4.20368e-22	A2M/A2ML1/AGT/AMBP/COL28A1/COL7A1/CPAMD8/CST1/CST11/CST2/CST4/CST5/CST6/CSTL1/HRG/ITIH2/ITIH5/KNG1/NGF/SERPINA10/SERPINA4/SERPINA7/SERPINA9/SERPINB2/SERPINB3/SERPINB4/SERPINB5/SERPINB7/SERPIND1/SERPINE1/SERPINE2/SERPINF2/SERPINH1/SERPINI2/SPOCK3/TIMP1/WFIKKN2	37
GO:0061134	peptidase regulator activity	41/472	230/18410	5.70113e-23	8.20329e-22	5.16769e-22	A2M/A2ML1/AGT/AMBP/COL28A1/COL7A1/CPAMD8/CST1/CST11/CST2/CST4/CST5/CST6/CSTL1/CTSH/FBLN1/HRG/ITIH2/ITIH5/KNG1/NGF/PCOLCE2/SERPINA10/SERPINA4/SERPINA7/SERPINA9/SERPINB2/SERPINB3/SERPINB4/SERPINB5/SERPINB7/SERPIND1/SERPINE1/SERPINE2/SERPINF2/SERPINH1/SERPINI2/SFRP2/SPOCK3/TIMP1/WFIKKN2	41
GO:0061135	endopeptidase regulator activity	38/472	194/18410	6.90515e-23	9.41281e-22	5.92963e-22	A2M/A2ML1/AGT/AMBP/COL28A1/COL7A1/CPAMD8/CST1/CST11/CST2/CST4/CST5/CST6/CSTL1/HRG/ITIH2/ITIH5/KNG1/NGF/SERPINA10/SERPINA4/SERPINA7/SERPINA9/SERPINB2/SERPINB3/SERPINB4/SERPINB5/SERPINB7/SERPIND1/SERPINE1/SERPINE2/SERPINF2/SERPINH1/SERPINI2/SFRP2/SPOCK3/TIMP1/WFIKKN2	38
GO:0030414	peptidase inhibitor activity	37/472	187/18410	1.7898e-22	2.31779e-21	1.4601e-21	A2M/A2ML1/AGT/AMBP/COL28A1/COL7A1/CPAMD8/CST1/CST11/CST2/CST4/CST5/CST6/CSTL1/HRG/ITIH2/ITIH5/KNG1/NGF/SERPINA10/SERPINA4/SERPINA7/SERPINA9/SERPINB2/SERPINB3/SERPINB4/SERPINB5/SERPINB7/SERPIND1/SERPINE1/SERPINE2/SERPINF2/SERPINH1/SERPINI2/SPOCK3/TIMP1/WFIKKN2	37
GO:0070851	growth factor receptor binding	32/472	139/18410	1.02347e-21	1.26227e-20	7.95174e-21	AREG/BTC/CSF2/CSF3/EFEMP1/EPGN/EREG/ESM1/FGF10/FGF16/FGF17/FGF18/FGF19/FGF2/FGF20/FGF21/FGF23/FGF3/FGF4/FGF7/FGF8/FGF9/GDNF/IL10/IL11/IL1A/IL1B/IL1RN/IL2/PDGFD/PGF/VEGFA	32
GO:0048020	CCR chemokine receptor binding	20/472	47/18410	5.20948e-20	6.13298e-19	3.86349e-19	CCL1/CCL11/CCL13/CCL14/CCL15/CCL16/CCL19/CCL20/CCL21/CCL23/CCL24/CCL25/CCL26/CCL3/CCL3L3/CCL5/CCL8/CXCL13/XCL1/XCL2	20
GO:0004252	serine-type endopeptidase activity	33/472	174/18410	1.44418e-19	1.6195e-18	1.02021e-18	ADAM8/CELA1/CELA2A/CELA3A/CELA3B/CTSG/CTSH/CTSS/ELANE/F12/F2/F7/HABP2/HGFAC/HTRA3/HTRA4/MASP1/MMP1/MMP10/MMP11/MMP12/MMP13/MMP14/MMP3/MMP7/MMP8/MMP9/PCSK5/PCSK6/PLAU/PLG/PRSS2/TLL1	33
GO:0004867	serine-type endopeptidase inhibitor activity	26/472	98/18410	1.50069e-19	1.6195e-18	1.02021e-18	A2M/A2ML1/AGT/AMBP/COL28A1/COL7A1/CPAMD8/HRG/ITIH2/ITIH5/SERPINA10/SERPINA4/SERPINA7/SERPINA9/SERPINB2/SERPINB3/SERPINB4/SERPINB5/SERPINB7/SERPIND1/SERPINE1/SERPINE2/SERPINF2/SERPINH1/SERPINI2/WFIKKN2	26
GO:0008237	metallopeptidase activity	34/472	189/18410	2.30342e-19	2.38635e-18	1.50329e-18	ADAM11/ADAM12/ADAM2/ADAM28/ADAM33/ADAM8/ADAMDEC1/ADAMTS1/ADAMTS12/ADAMTS14/ADAMTS18/ADAMTS2/ADAMTS20/ADAMTS6/ADAMTS8/MEP1A/MEP1B/MMP1/MMP10/MMP11/MMP12/MMP13/MMP14/MMP20/MMP25/MMP27/MMP28/MMP3/MMP7/MMP8/MMP9/PAPPA2/PRSS2/TLL1	34
GO:0008236	serine-type peptidase activity	34/472	191/18410	3.25603e-19	3.24351e-18	2.04326e-18	ADAM8/CELA1/CELA2A/CELA3A/CELA3B/CTSG/CTSH/CTSS/ELANE/F12/F2/F7/HABP2/HGFAC/HTRA3/HTRA4/MASP1/MMP1/MMP10/MMP11/MMP12/MMP13/MMP14/MMP3/MMP7/MMP8/MMP9/PCSK5/PCSK6/PLAU/PLG/PRSS2/RELN/TLL1	34
GO:0017171	serine hydrolase activity	34/472	195/18410	6.41922e-19	6.1577e-18	3.87906e-18	ADAM8/CELA1/CELA2A/CELA3A/CELA3B/CTSG/CTSH/CTSS/ELANE/F12/F2/F7/HABP2/HGFAC/HTRA3/HTRA4/MASP1/MMP1/MMP10/MMP11/MMP12/MMP13/MMP14/MMP3/MMP7/MMP8/MMP9/PCSK5/PCSK6/PLAU/PLG/PRSS2/RELN/TLL1	34
GO:0005104	fibroblast growth factor receptor binding	14/472	25/18410	1.50951e-16	1.3963e-15	8.79603e-16	FGF10/FGF16/FGF17/FGF18/FGF19/FGF2/FGF20/FGF21/FGF23/FGF3/FGF4/FGF7/FGF8/FGF9	14
GO:0005178	integrin binding	28/472	156/18410	3.91273e-16	3.49447e-15	2.20135e-15	ADAM11/ADAM2/ADAMTS8/COL3A1/COL5A1/COMP/CXCL12/DMP1/EDIL3/EGFL6/ESM1/FBLN1/FBLN5/FGF2/IBSP/IGF1/IGF2/IL1B/LGALS12/LTBP4/MMP14/NRG1/PTN/SFRP2/SPP1/TGFBI/THBS4/TNXB	28
GO:0004857	enzyme inhibitor activity	43/472	390/18410	6.80731e-16	5.87698e-15	3.70222e-15	A2M/A2ML1/AGT/AMBP/ANXA3/COL28A1/COL7A1/CPAMD8/CST1/CST11/CST2/CST4/CST5/CST6/CSTL1/ELFN1/ELFN2/HRG/ITIH2/ITIH5/KNG1/LGALS3/NGF/PTN/SERPINA10/SERPINA4/SERPINA7/SERPINA9/SERPINB2/SERPINB3/SERPINB4/SERPINB5/SERPINB7/SERPIND1/SERPINE1/SERPINE2/SERPINF2/SERPINH1/SERPINI2/SLIT2/SPOCK3/TIMP1/WFIKKN2	43
GO:0005518	collagen binding	18/472	68/18410	6.49341e-14	5.42514e-13	3.41758e-13	CCBE1/COCH/COL14A1/COL5A3/COMP/CTSS/DCN/LOX/MMP12/MMP13/MMP9/PCOLCE2/PODN/SERPINH1/SPARC/SPARCL1/TGFBI/TNXB	18
GO:0045236	CXCR chemokine receptor binding	11/472	18/18410	7.58969e-14	6.1429e-13	3.86974e-13	CXCL1/CXCL10/CXCL11/CXCL12/CXCL13/CXCL2/CXCL3/CXCL5/CXCL6/PF4/PPBP	11
GO:0042056	chemoattractant activity	14/472	36/18410	9.92892e-14	7.7927e-13	4.90903e-13	BMP4/CCL15/CCL16/CCL3/CCL5/CXCL10/FGF10/FGF2/FGF7/GDNF/LGALS3/PGF/VEGFA/WNT5A	14
GO:0050840	extracellular matrix binding	16/472	55/18410	3.21562e-13	2.44955e-12	1.5431e-12	AGRN/BGN/COL11A1/CTSS/DCN/DMP1/FBLN2/LGALS3/SHH/SLIT2/SMOC1/SPARC/SPARCL1/SPP1/TGFBI/VEGFA	16
GO:0005109	frizzled binding	13/472	38/18410	5.3003e-12	3.92222e-11	2.47081e-11	CTHRC1/RSPO3/SFRP1/WNT11/WNT2/WNT2B/WNT3/WNT3A/WNT5A/WNT7A/WNT7B/WNT8B/WNT9A	13
GO:0070696	transmembrane receptor protein serine/threonine kinase binding	11/472	25/18410	9.03643e-12	6.50121e-11	4.09546e-11	BMP2/BMP3/BMP4/BMP5/BMP6/BMP7/GDF15/INHBA/NODAL/SCUBE3/TDGF1	11
GO:0070492	oligosaccharide binding	9/472	15/18410	1.9376e-11	1.35632e-10	8.54417e-11	COLEC11/ITLN1/ITLN2/LGALS12/LOXL2/REG1A/REG1B/REG3A/REG3G	9
GO:0030021	extracellular matrix structural constituent conferring compression resistance	10/472	22/18410	5.4788e-11	3.73424e-10	2.35239e-10	ACAN/AMBN/AMELX/BGN/DCN/HAPLN1/OGN/PODN/PRELP/VCAN	10
GO:0033612	receptor serine/threonine kinase binding	11/472	29/18410	6.39246e-11	4.24525e-10	2.67431e-10	BMP2/BMP3/BMP4/BMP5/BMP6/BMP7/GDF15/INHBA/NODAL/SCUBE3/TDGF1	11
GO:0070700	BMP receptor binding	8/472	14/18410	4.61731e-10	2.98971e-09	1.88338e-09	BMP2/BMP3/BMP4/BMP5/BMP6/BMP7/GDF15/SCUBE3	8
GO:0019838	growth factor binding	18/472	139/18410	1.76873e-08	1.11732e-07	7.03861e-08	A2M/COL1A1/COL1A2/COL3A1/COL4A1/COL5A1/CXCL13/ESM1/FGFBP2/HTRA3/HTRA4/IGFBP1/IGFBP6/IL1RN/LTBP4/PCSK6/SRPX2/WFIKKN2	18
GO:0045499	chemorepellent activity	9/472	28/18410	1.98664e-08	1.22509e-07	7.71751e-08	NRG1/NRG3/SEMA3D/SEMA3E/SEMA3F/SEMA3G/SEMA4G/SEMA6A/SEMA6D	9
GO:0005179	hormone activity	16/472	122/18410	9.1936e-08	5.53754e-07	3.48839e-07	ADIPOQ/AGT/AMH/C1QTNF9/CCL25/EPO/GH1/IGF1/IGF2/INHA/INHBA/INHBB/INHBE/INSL5/LEP/PRL	16
GO:0043394	proteoglycan binding	9/472	36/18410	2.25628e-07	1.32813e-06	8.3666e-07	AGRN/COL5A1/COL5A3/COMP/CTSS/FGF20/HPSE2/HRG/SLIT2	9
GO:0048306	calcium-dependent protein binding	13/472	87/18410	3.19068e-07	1.83641e-06	1.15686e-06	A2M/ANXA3/CLEC4M/MASP1/S100A11/S100A2/S100A3/S100A5/S100A7/S100B/S100G/S100P/S100Z	13
GO:0032813	tumor necrosis factor receptor superfamily binding	10/472	49/18410	3.74173e-07	2.10676e-06	1.32716e-06	BDNF/NGF/NTF4/TNFSF10/TNFSF11/TNFSF12/TNFSF15/TNFSF4/TNFSF8/TNFSF9	10
GO:0030215	semaphorin receptor binding	7/472	23/18410	1.1961e-06	6.59125e-06	4.15218e-06	SEMA3D/SEMA3E/SEMA3F/SEMA3G/SEMA4G/SEMA6A/SEMA6D	7
GO:0004869	cysteine-type endopeptidase inhibitor activity	10/472	56/18410	1.3808e-06	7.45057e-06	4.69351e-06	CST1/CST11/CST2/CST4/CST5/CST6/CSTL1/HRG/KNG1/SERPINB3	10
GO:0005540	hyaluronic acid binding	7/472	24/18410	1.65146e-06	8.72917e-06	5.49897e-06	ACAN/HAPLN1/HAPLN3/ITIH2/NCAN/TNFAIP6/VCAN	7
GO:0002020	protease binding	15/472	136/18410	2.20035e-06	1.13978e-05	7.18008e-06	A2M/A2ML1/ADAMTSL4/CCBE1/COL1A1/COL1A2/COL3A1/COMP/CTSG/ELANE/SERPINB3/SERPINB4/SERPINE1/SERPINF2/TIMP1	15
GO:0048407	platelet-derived growth factor binding	5/472	11/18410	4.41043e-06	2.2398e-05	1.41097e-05	COL1A1/COL1A2/COL3A1/COL4A1/COL5A1	5
GO:0001968	fibronectin binding	7/472	31/18410	1.07406e-05	5.2487e-05	3.30643e-05	CTSS/FBLN1/FSTL3/IGFBP6/SFRP2/TNFAIP6/VEGFA	7
GO:0005164	tumor necrosis factor receptor binding	7/472	31/18410	1.07406e-05	5.2487e-05	3.30643e-05	TNFSF10/TNFSF11/TNFSF12/TNFSF15/TNFSF4/TNFSF8/TNFSF9	7
GO:0048029	monosaccharide binding	10/472	71/18410	1.27026e-05	6.09252e-05	3.838e-05	CD209/CLEC17A/CLEC4G/CLEC4M/CLEC6A/COLEC11/COLEC12/P4HA3/PLOD2/PLOD3	10
GO:0005537	mannose binding	6/472	22/18410	1.44764e-05	6.81708e-05	4.29444e-05	CD209/CLEC17A/CLEC4G/CLEC4M/CLEC6A/COLEC11	6
GO:0043395	heparan sulfate proteoglycan binding	5/472	18/18410	7.04842e-05	0.00032599	0.000205358	AGRN/COMP/FGF20/HPSE2/HRG	5
GO:0017147	Wnt-protein binding	6/472	30/18410	9.68023e-05	0.000439856	0.000277089	CTHRC1/SFRP1/SFRP2/SFRP4/SFRP5/WIF1	6
GO:0043236	laminin binding	5/472	27/18410	0.000548993	0.00245154	0.00154436	AGRN/CTSS/LGALS3/SHH/SLIT2	5
GO:0008191	metalloendopeptidase inhibitor activity	4/472	16/18410	0.000607611	0.00266731	0.00168028	NGF/SPOCK3/TIMP1/WFIKKN2	4
GO:0005520	insulin-like growth factor binding	5/472	29/18410	0.000774239	0.00334213	0.00210539	ESM1/HTRA3/HTRA4/IGFBP1/IGFBP6	5
GO:0042834	peptidoglycan binding	4/472	18/18410	0.000980879	0.00416472	0.00262358	REG1A/REG1B/REG3A/REG3G	4
GO:0019955	cytokine binding	11/472	141/18410	0.00103457	0.00432184	0.00272256	A2M/COMP/EBI3/ELANE/FGF2/GDF5/IL17F/IL1RN/LTBP4/SCUBE3/WFIKKN2	11
GO:0005154	epidermal growth factor receptor binding	5/472	32/18410	0.00123257	0.00506724	0.00319213	AREG/BTC/EFEMP1/EPGN/EREG	5
GO:0019209	kinase activator activity	9/472	110/18410	0.00209219	0.00846682	0.0053337	BMP2/CCL5/EPO/FGF13/IGF2/IL2/NRG1/NRG3/WNT11	9
GO:0070697	activin receptor binding	3/472	11/18410	0.00236984	0.00929981	0.00585845	INHBA/NODAL/TDGF1	3
GO:0097493	structural molecule activity conferring elasticity	3/472	11/18410	0.00236984	0.00929981	0.00585845	EMILIN3/FBLN2/FBLN5	3

## Sheet: KEGG
ID	Description	GeneRatio	BgRatio	pvalue	p.adjust	qvalue	geneID	Count
hsa04060	Cytokine-cytokine receptor interaction	81/269	295/8217	7.68252e-55	1.32139e-52	9.94684e-53	AMH/BMP2/BMP3/BMP4/BMP5/BMP6/BMP7/CCL1/CCL11/CCL13/CCL14/CCL15/CCL16/CCL19/CCL20/CCL21/CCL23/CCL24/CCL25/CCL26/CCL28/CCL3/CCL3L3/CCL5/CCL8/CSF1/CSF2/CSF3/CXCL1/CXCL10/CXCL11/CXCL12/CXCL13/CXCL2/CXCL3/CXCL5/CXCL6/EBI3/EPO/GDF15/GDF5/GDF6/GDF7/GH1/IFNE/IL10/IL11/IL13/IL16/IL17A/IL17B/IL17C/IL17F/IL1A/IL1B/IL1RN/IL2/IL20/IL23A/INHA/INHBA/INHBB/INHBE/LEP/LIF/MSTN/NGF/NODAL/OSM/PF4/PPBP/PRL/TNFSF10/TN…	81
hsa04061	Viral protein interaction with cytokine and cytokine receptor	36/269	100/8217	1.05244e-28	9.05097e-27	6.81316e-27	CCL1/CCL11/CCL13/CCL14/CCL15/CCL16/CCL19/CCL20/CCL21/CCL23/CCL24/CCL25/CCL26/CCL28/CCL3/CCL3L3/CCL5/CCL8/CSF1/CXCL1/CXCL10/CXCL11/CXCL12/CXCL13/CXCL2/CXCL3/CXCL5/CXCL6/IL10/IL2/IL20/PF4/PPBP/TNFSF10/XCL1/XCL2	36
hsa04974	Protein digestion and absorption	34/269	103/8217	1.08847e-25	6.24057e-24	4.69762e-24	CELA2A/CELA3A/CELA3B/COL10A1/COL11A1/COL12A1/COL14A1/COL17A1/COL19A1/COL1A1/COL1A2/COL21A1/COL22A1/COL23A1/COL25A1/COL27A1/COL28A1/COL3A1/COL4A1/COL4A5/COL4A6/COL5A1/COL5A2/COL5A3/COL6A5/COL6A6/COL7A1/COL8A1/COL9A1/COL9A2/COL9A3/MEP1A/MEP1B/PRSS2	34
hsa04151	PI3K-Akt signaling pathway	57/269	354/8217	7.65221e-25	3.29045e-23	2.4769e-23	ANGPT1/ANGPT2/AREG/BDNF/CHAD/COL1A1/COL1A2/COL4A1/COL4A5/COL4A6/COL6A5/COL6A6/COL9A1/COL9A2/COL9A3/COMP/CSF1/CSF3/EPO/EREG/FGF10/FGF16/FGF17/FGF18/FGF19/FGF2/FGF20/FGF21/FGF23/FGF3/FGF4/FGF7/FGF8/FGF9/FLT3LG/GH1/IBSP/IGF1/IGF2/IL2/KITLG/LAMA1/LAMA2/LAMC3/NGF/NTF4/OSM/PDGFD/PGF/PRL/RELN/SPP1/THBS2/THBS4/TNR/TNXB/VEGFA	57
hsa04512	ECM-receptor interaction	25/269	88/8217	2.3751e-17	8.17034e-16	6.15026e-16	AGRN/CHAD/COL1A1/COL1A2/COL4A1/COL4A5/COL4A6/COL6A5/COL6A6/COL9A1/COL9A2/COL9A3/COMP/DMP1/FREM1/IBSP/LAMA1/LAMA2/LAMC3/RELN/SPP1/THBS2/THBS4/TNR/TNXB	25
hsa04062	Chemokine signaling pathway	31/269	192/8217	8.97575e-14	2.57305e-12	1.93687e-12	CCL1/CCL11/CCL13/CCL14/CCL15/CCL16/CCL19/CCL20/CCL21/CCL23/CCL24/CCL25/CCL26/CCL28/CCL3/CCL3L3/CCL5/CCL8/CXCL1/CXCL10/CXCL11/CXCL12/CXCL13/CXCL2/CXCL3/CXCL5/CXCL6/PF4/PPBP/XCL1/XCL2	31
hsa05323	Rheumatoid arthritis	22/269	93/8217	1.37637e-13	3.38193e-12	2.54576e-12	ANGPT1/CCL20/CCL3/CCL3L3/CCL5/CSF1/CSF2/CXCL1/CXCL12/CXCL2/CXCL3/CXCL5/CXCL6/IL11/IL17A/IL1A/IL1B/IL23A/MMP1/MMP3/TNFSF11/VEGFA	22
hsa04657	IL-17 signaling pathway	22/269	94/8217	1.74492e-13	3.75157e-12	2.82401e-12	CCL11/CCL20/CSF2/CSF3/CXCL1/CXCL10/CXCL2/CXCL3/CXCL5/CXCL6/IL13/IL17A/IL17B/IL17C/IL17F/IL1B/MMP1/MMP13/MMP3/MMP9/MUC5AC/S100A7	22
hsa05224	Breast cancer	26/269	147/8217	1.14742e-12	2.19284e-11	1.65067e-11	FGF10/FGF16/FGF17/FGF18/FGF19/FGF2/FGF20/FGF21/FGF23/FGF3/FGF4/FGF7/FGF8/FGF9/IGF1/TNFSF11/WNT11/WNT2/WNT2B/WNT3/WNT3A/WNT5A/WNT7A/WNT7B/WNT8B/WNT9A	26
hsa05226	Gastric cancer	26/269	149/8217	1.5904e-12	2.73549e-11	2.05915e-11	FGF10/FGF16/FGF17/FGF18/FGF19/FGF2/FGF20/FGF21/FGF23/FGF3/FGF4/FGF7/FGF8/FGF9/REG4/SHH/WNT11/WNT2/WNT2B/WNT3/WNT3A/WNT5A/WNT7A/WNT7B/WNT8B/WNT9A	26
hsa04610	Complement and coagulation cascades	20/269	86/8217	2.60604e-12	4.07489e-11	3.06739e-11	A2M/C1QA/C1QB/C1QC/F12/F13A1/F2/F7/FGA/FGB/FGG/KNG1/MASP1/PLAU/PLG/SERPINB2/SERPIND1/SERPINE1/SERPINE2/SERPINF2	20
hsa05218	Melanoma	16/269	72/8217	8.85553e-10	1.26929e-08	9.55465e-09	FGF10/FGF16/FGF17/FGF18/FGF19/FGF2/FGF20/FGF21/FGF23/FGF3/FGF4/FGF7/FGF8/FGF9/IGF1/PDGFD	16
hsa04510	Focal adhesion	26/269	201/8217	1.559e-09	2.06268e-08	1.55269e-08	CHAD/COL1A1/COL1A2/COL4A1/COL4A5/COL4A6/COL6A5/COL6A6/COL9A1/COL9A2/COL9A3/COMP/IBSP/IGF1/LAMA1/LAMA2/LAMC3/PDGFD/PGF/RELN/SPP1/THBS2/THBS4/TNR/TNXB/VEGFA	26
hsa05146	Amoebiasis	18/269	102/8217	4.05167e-09	4.97776e-08	3.74703e-08	COL1A1/COL1A2/COL3A1/COL4A1/COL4A5/COL4A6/CSF2/CTSG/CXCL1/CXCL2/CXCL3/IL10/IL1B/LAMA1/LAMA2/LAMC3/SERPINB3/SERPINB4	18
hsa04010	MAPK signaling pathway	31/269	294/8217	6.33116e-09	7.25974e-08	5.46479e-08	ANGPT1/ANGPT2/AREG/BDNF/CSF1/EREG/FGF10/FGF16/FGF17/FGF18/FGF19/FGF2/FGF20/FGF21/FGF23/FGF3/FGF4/FGF7/FGF8/FGF9/FLT3LG/IGF1/IGF2/IL1A/IL1B/KITLG/NGF/NTF4/PDGFD/PGF/VEGFA	31
hsa05165	Human papillomavirus infection	33/269	331/8217	8.14094e-09	8.75151e-08	6.58773e-08	CHAD/COL1A1/COL1A2/COL4A1/COL4A5/COL4A6/COL6A5/COL6A6/COL9A1/COL9A2/COL9A3/COMP/IBSP/LAMA1/LAMA2/LAMC3/RELN/SPP1/THBS2/THBS4/TNR/TNXB/VEGFA/WNT11/WNT2/WNT2B/WNT3/WNT3A/WNT5A/WNT7A/WNT7B/WNT8B/WNT9A	33
hsa05217	Basal cell carcinoma	14/269	63/8217	1.02921e-08	1.04132e-07	7.83857e-08	BMP2/BMP4/HHIP/SHH/WNT11/WNT2/WNT2B/WNT3/WNT3A/WNT5A/WNT7A/WNT7B/WNT8B/WNT9A	14
hsa04014	Ras signaling pathway	27/269	236/8217	1.13257e-08	1.08223e-07	8.14653e-08	ANGPT1/ANGPT2/BDNF/CSF1/FGF10/FGF16/FGF17/FGF18/FGF19/FGF2/FGF20/FGF21/FGF23/FGF3/FGF4/FGF7/FGF8/FGF9/FLT3LG/IGF1/IGF2/KITLG/NGF/NTF4/PDGFD/PGF/VEGFA	27
hsa04390	Hippo signaling pathway	21/269	157/8217	3.4664e-08	3.13801e-07	2.36215e-07	AMH/AREG/BMP2/BMP4/BMP5/BMP6/BMP7/GDF5/GDF6/GDF7/SERPINE1/WNT11/WNT2/WNT2B/WNT3/WNT3A/WNT5A/WNT7A/WNT7B/WNT8B/WNT9A	21
hsa04015	Rap1 signaling pathway	23/269	210/8217	3.24352e-07	2.78943e-06	2.09975e-06	ANGPT1/ANGPT2/CSF1/FGF10/FGF16/FGF17/FGF18/FGF19/FGF2/FGF20/FGF21/FGF23/FGF3/FGF4/FGF7/FGF8/FGF9/IGF1/KITLG/NGF/PDGFD/PGF/VEGFA	23
hsa04350	TGF-beta signaling pathway	15/269	95/8217	3.7873e-07	3.10198e-06	2.33503e-06	AMH/BMP2/BMP4/BMP5/BMP6/BMP7/DCN/GDF5/GDF6/GDF7/INHBA/INHBB/INHBE/NODAL/THSD4	15
hsa04310	Wnt signaling pathway	20/269	170/8217	6.25514e-07	4.89039e-06	3.68126e-06	MMP7/RSPO1/RSPO2/RSPO3/RSPO4/SFRP1/SFRP2/SFRP4/SFRP5/WIF1/WNT11/WNT2/WNT2B/WNT3/WNT3A/WNT5A/WNT7A/WNT7B/WNT8B/WNT9A	20
hsa04550	Signaling pathways regulating pluripotency of stem cells	18/269	143/8217	8.53613e-07	6.38354e-06	4.80523e-06	BMP4/FGF2/IGF1/INHBA/INHBB/INHBE/LIF/NODAL/WNT11/WNT2/WNT2B/WNT3/WNT3A/WNT5A/WNT7A/WNT7B/WNT8B/WNT9A	18
hsa05205	Proteoglycans in cancer	21/269	205/8217	3.2025e-06	2.29512e-05	1.72766e-05	COL1A1/COL1A2/DCN/FGF2/HPSE2/IGF1/IGF2/MMP9/PLAU/SHH/VEGFA/WNT11/WNT2/WNT2B/WNT3/WNT3A/WNT5A/WNT7A/WNT7B/WNT8B/WNT9A	21
hsa04668	TNF signaling pathway	15/269	114/8217	4.0908e-06	2.81447e-05	2.11861e-05	CCL20/CCL5/CSF1/CSF2/CXCL1/CXCL10/CXCL2/CXCL3/CXCL5/CXCL6/IL1B/LIF/MMP14/MMP3/MMP9	15
hsa04360	Axon guidance	19/269	182/8217	7.24451e-06	4.79252e-05	3.60759e-05	BMP7/CXCL12/GDF7/NTN1/NTNG1/PLXNA1/PLXNA2/PLXNA3/SEMA3D/SEMA3E/SEMA3F/SEMA3G/SEMA4G/SEMA6A/SEMA6D/SHH/SLIT2/SLIT3/WNT5A	19
hsa05133	Pertussis	10/269	76/8217	0.000169474	0.00107961	0.000812682	C1QA/C1QB/C1QC/CXCL5/CXCL6/IL10/IL1A/IL1B/IL23A/SFTPA2	10
hsa04020	Calcium signaling pathway	19/269	240/8217	0.000320006	0.00196575	0.00147973	FGF10/FGF16/FGF17/FGF18/FGF19/FGF2/FGF20/FGF21/FGF23/FGF3/FGF4/FGF7/FGF8/FGF9/GDNF/MST1/NGF/PDGFD/VEGFA	19
hsa04630	JAK-STAT signaling pathway	15/269	166/8217	0.00034079	0.00202124	0.00152149	CSF2/CSF3/EPO/GH1/IFNE/IL10/IL11/IL13/IL2/IL20/IL23A/LEP/LIF/OSM/PRL	15
hsa04933	AGE-RAGE signaling pathway in diabetic complications	11/269	100/8217	0.000403159	0.00231145	0.00173995	AGT/COL1A1/COL1A2/COL3A1/COL4A1/COL4A5/COL4A6/IL1A/IL1B/SERPINE1/VEGFA	11
hsa04916	Melanogenesis	11/269	101/8217	0.00043956	0.00243885	0.00183585	KITLG/WNT11/WNT2/WNT2B/WNT3/WNT3A/WNT5A/WNT7A/WNT7B/WNT8B/WNT9A	11
hsa05142	Chagas disease	11/269	102/8217	0.000478676	0.00257288	0.00193675	C1QA/C1QB/C1QC/CCL3/CCL3L3/CCL5/IL10/IL1B/IL2/KNG1/SERPINE1	11
hsa04810	Regulation of actin cytoskeleton	18/269	229/8217	0.000500262	0.00260743	0.00196275	CXCL12/F2/FGF10/FGF16/FGF17/FGF18/FGF19/FGF2/FGF20/FGF21/FGF23/FGF3/FGF4/FGF7/FGF8/FGF9/KNG1/PDGFD	18
hsa05321	Inflammatory bowel disease	8/269	65/8217	0.00118963	0.00601812	0.00453017	IL10/IL13/IL17A/IL17F/IL1A/IL1B/IL2/IL23A	8
