# Supplementary material for: Identification of extracellular matrix-related biomarkers in colon adenocarcinoma by bioinformatics and experimental validation
Source: Front Immunol. 2024 Apr 17;15:1371584. doi: 10.3389/fimmu.2024.1371584 (PMC11061380; doi:10.3389/fimmu.2024.1371584)
Supplement: Supplementary file 4 [file Table_3.xlsx]

## Sheet: Turquoise module genes
Table S3. Turquoise module genes
A2M
ABI3BP
ADAM11
ADAM33
ADAMTS1
ADAMTS18
ADAMTS8
ADAMTSL1
ADAMTSL3
ADAMTSL4
ADAMTSL5
ADIPOQ
AMH
ANGPT1
ANGPTL1
ANGPTL5
ANGPTL7
ANXA3
ANXA8L1
BMP3
BMP6
C1QL1
C1QTNF2
C1QTNF3
C1QTNF7
C1QTNF9
CCBE1
CCL11
CCL14
CCL16
CCL21
CCL23
CHRDL1
CILP
CLEC3B
CLEC4F
CLEC4G
CLEC4M
COL14A1
COL19A1
COL21A1
COL25A1
COL28A1
COL6A4P1
COL6A5
COLEC11
COLEC12
CPAMD8
CRHBP
CSPG4
CTSF
CTSG
CXCL12
DCN
DPT
EDIL3
EFEMP1
ELANE
EMCN
EMILIN3
F12
F13A1
FBLN1
FBLN2
FBLN5
FGF10
FGF13
FGF14
FGF16
FGF2
FGF7
FGF8
FGF9
FGFBP2
FLT3LG
GDF15
GDF5
GDF6
GDF7
GH1
GLDN
GPC5
HCFC2
HHIP
HMCN2
HYAL3
IGF1
IGFBP6
IGSF10
IL17A
IL17B
IL17F
INSL5
ITIH5
KCP
KITLG
KY
LAMA1
LAMA2
LEP
LGALS12
LGI1
LGI3
LGI4
LOXL4
LTBP4
MASP1
MATN2
MEGF10
MEP1B
MFAP4
MFAP5
MGP
MMP27
MMP28
MMRN1
MST1
MSTN
NCAN
NELL2
NGF
NRG2
NRG3
NTN1
NTNG1
OGN
OMD
OVGP1
PAMR1
PAPPA2
PCOLCE2
PCSK5
PDGFD
PLOD2
PLOD3
PLXNA3
PODN
PRELP
PTN
RELN
RSPO1
RSPO2
RSPO3
S100A11
S100P
S100Z
SCUBE2
SEMA3D
SEMA3E
SEMA3G
SEMA6A
SEMA6D
SERPINA4
SERPINI2
SFRP1
SFRP2
SFRP5
SFTPD
SHH
SLIT2
SLIT3
SPARCL1
SPOCK3
SPON1
SRPX
SVEP1
THBS4
THSD4
TLL1
TNFSF12
TNFSF15
TNR
TNXB
TPO
VEGFA
VIT
VWA2
WFIKKN2
WNT2B
WNT3
WNT9A
ZP3

## Sheet: turquoise module candidate gene
turquoise module candidate genes (weight > 0.1)
A2M
ABI3BP
ADAM33
ADAMTS1
ADAMTS18
ADAMTS8
ADAMTSL1
ADAMTSL3
ADAMTSL4
ADIPOQ
ANGPT1
ANGPTL1
ANGPTL7
BMP3
BMP6
C1QTNF2
C1QTNF3
C1QTNF7
CCBE1
CCL11
CCL21
CCL23
CHRDL1
CILP
CLEC3B
CLEC4G
CLEC4M
COL14A1
COL19A1
COL21A1
COL25A1
COLEC12
CPAMD8
CRHBP
CSPG4
CTSF
CTSG
CXCL12
DCN
DPT
EDIL3
EFEMP1
ELANE
EMCN
F13A1
FBLN1
FBLN2
FBLN5
FGF10
FGF14
FGF2
FGF7
FLT3LG
GDF5
GDF6
GDF7
HCFC2
HHIP
IGF1
IGFBP6
IGSF10
ITIH5
LAMA2
LEP
LGALS12
LGI1
LGI4
LOXL4
MASP1
MEGF10
MFAP4
MFAP5
MGP
MMRN1
NGF
NRG2
NRG3
NTN1
NTNG1
OGN
OMD
PAMR1
PAPPA2
PCOLCE2
PCSK5
PDGFD
PODN
PRELP
PTN
RELN
RSPO1
RSPO2
RSPO3
SCUBE2
SEMA3D
SEMA3E
SEMA3G
SFRP1
SFRP2
SFRP5
SFTPD
SLIT2
SLIT3
SPARCL1
SPOCK3
SPON1
SRPX
SVEP1
THBS4
TLL1
TNFSF12
TNR
TNXB
TPO
WNT2B
WNT9A
C1QTNF9
ANXA8L1
FGF16
FGFBP2
GDF15
CCL14
EMILIN3
HMCN2
IL17B
IL17A
IL17F
