# Supplementary material for: Identification of extracellular matrix-related biomarkers in colon adenocarcinoma by bioinformatics and experimental validation
Source: Front Immunol. 2024 Apr 17;15:1371584. doi: 10.3389/fimmu.2024.1371584 (PMC11061380; doi:10.3389/fimmu.2024.1371584)
Supplement: Supplementary file 5 [file Table_4.xlsx]

## Sheet: GO
Table S4. GO terms and KEGG pathways enriched in ECM-related hub genes
ID	Description	GeneRatio	BgRatio	pvalue	p.adjust	qvalue	geneID	Count
GO:0062023	collagen-containing extracellular matrix	51/127	415/19518	5.56742e-52	5.23338e-50	4.45394e-50	A2M/ABI3BP/ADAMTS1/ADAMTS8/ADAMTSL4/ADIPOQ/ANGPT1/ANGPTL1/ANGPTL7/CILP/CLEC3B/COL14A1/COL19A1/COL21A1/COL25A1/CSPG4/CTSF/CTSG/CXCL12/DCN/DPT/EDIL3/EFEMP1/ELANE/F13A1/FBLN1/FBLN2/FBLN5/FGF10/ITIH5/LAMA2/LOXL4/MFAP4/MFAP5/MGP/MMRN1/OGN/PODN/PRELP/SFRP1/SFRP2/SPARCL1/SPON1/SRPX/THBS4/TNR/TNXB/WNT2B/GDF15/EMILIN3/HMCN2	51
GO:0048018	receptor ligand activity	40/120	497/18369	6.4718e-33	9.25468e-31	5.72244e-31	ADIPOQ/BMP3/BMP6/CCL11/CCL21/CCL23/CTSG/CXCL12/EFEMP1/FGF10/FGF14/FGF2/FGF7/FLT3LG/GDF5/GDF6/GDF7/IGF1/LEP/NGF/NRG2/NRG3/OGN/PDGFD/PTN/SEMA3D/SEMA3E/SEMA3G/SFRP2/THBS4/TNFSF12/WNT2B/WNT9A/C1QTNF9/FGF16/GDF15/CCL14/IL17B/IL17A/IL17F	40
GO:0005201	extracellular matrix structural constituent	27/120	167/18369	2.25019e-30	1.60888e-28	9.94819e-29	ABI3BP/ADIPOQ/CILP/COL14A1/COL19A1/COL21A1/COL25A1/DCN/DPT/EDIL3/EFEMP1/FBLN1/FBLN2/FBLN5/LAMA2/MFAP4/MFAP5/MGP/MMRN1/OGN/PODN/PRELP/SPON1/SRPX/TNXB/EMILIN3/HMCN2	27
GO:0008083	growth factor activity	21/120	160/18369	9.64012e-22	4.59512e-20	2.8413e-20	BMP3/BMP6/CXCL12/EFEMP1/FGF10/FGF14/FGF2/FGF7/GDF5/GDF6/GDF7/IGF1/NGF/NRG2/NRG3/OGN/PDGFD/PTN/THBS4/FGF16/GDF15	21
GO:0008201	heparin binding	21/120	168/18369	2.75838e-21	9.8612e-20	6.09747e-20	ADAMTS1/ADAMTS8/CCL23/CLEC3B/COL25A1/CTSG/ELANE/FGF10/FGF2/FGF7/PCOLCE2/PRELP/PTN/RSPO1/RSPO2/RSPO3/SFRP1/SLIT2/SLIT3/THBS4/TNXB	21
GO:0005539	glycosaminoglycan binding	23/120	232/18369	6.53315e-21	1.86848e-19	1.15534e-19	ADAMTS1/ADAMTS8/CCL23/CLEC3B/COL25A1/CTSG/DCN/ELANE/FGF10/FGF2/FGF7/PCOLCE2/PRELP/PTN/RSPO1/RSPO2/RSPO3/SFRP1/SLIT2/SLIT3/SPOCK3/THBS4/TNXB	23
GO:1901681	sulfur compound binding	21/120	269/18369	5.2969e-17	1.18684e-15	7.33858e-16	ADAMTS1/ADAMTS8/CCL23/CLEC3B/COL25A1/CTSG/ELANE/FGF10/FGF2/FGF7/PCOLCE2/PRELP/PTN/RSPO1/RSPO2/RSPO3/SFRP1/SLIT2/SLIT3/THBS4/TNXB	21
GO:0005125	cytokine activity	20/120	235/18369	5.80971e-17	1.18684e-15	7.33858e-16	ADIPOQ/BMP3/BMP6/CCL11/CCL21/CCL23/CXCL12/FGF2/FLT3LG/GDF5/GDF6/GDF7/TNFSF12/WNT2B/WNT9A/GDF15/CCL14/IL17B/IL17A/IL17F	20
GO:0030198	extracellular matrix organization	22/122	314/18614	9.77251e-17	9.64842e-14	6.92451e-14	ABI3BP/ADAMTS1/ADAMTS18/ADAMTS8/ADAMTSL1/ADAMTSL3/ADAMTSL4/ANGPTL7/COL14A1/COL19A1/CTSG/DPT/ELANE/FBLN1/FBLN5/LAMA2/LOXL4/MFAP4/SFRP2/TLL1/TNR/TNXB	22
GO:0043062	extracellular structure organization	22/122	315/18614	1.04516e-16	9.64842e-14	6.92451e-14	ABI3BP/ADAMTS1/ADAMTS18/ADAMTS8/ADAMTSL1/ADAMTSL3/ADAMTSL4/ANGPTL7/COL14A1/COL19A1/CTSG/DPT/ELANE/FBLN1/FBLN5/LAMA2/LOXL4/MFAP4/SFRP2/TLL1/TNR/TNXB	22
GO:0045229	external encapsulating structure organization	22/122	317/18614	1.1946e-16	9.64842e-14	6.92451e-14	ABI3BP/ADAMTS1/ADAMTS18/ADAMTS8/ADAMTSL1/ADAMTSL3/ADAMTSL4/ANGPTL7/COL14A1/COL19A1/CTSG/DPT/ELANE/FBLN1/FBLN5/LAMA2/LOXL4/MFAP4/SFRP2/TLL1/TNR/TNXB	22
GO:0005581	collagen trimer	12/127	85/19518	2.98612e-13	1.40348e-11	1.19445e-11	ADIPOQ/C1QTNF2/C1QTNF3/C1QTNF7/CCBE1/COL14A1/COL19A1/COL21A1/COL25A1/COLEC12/SFTPD/C1QTNF9	12
GO:0061448	connective tissue development	16/122	275/18614	3.37831e-11	2.04641e-08	1.46868e-08	BMP3/BMP6/EFEMP1/FGF2/GDF5/GDF6/GDF7/LEP/MGP/OGN/PDGFD/RSPO2/SFRP2/WNT2B/WNT9A/IL17F	16
GO:0051216	cartilage development	14/122	203/18614	6.5329e-11	3.16584e-08	2.27207e-08	BMP3/BMP6/EFEMP1/FGF2/GDF5/GDF6/LEP/MGP/OGN/RSPO2/SFRP2/WNT2B/WNT9A/IL17F	14
GO:0061138	morphogenesis of a branching epithelium	13/122	188/18614	3.15456e-10	1.27392e-07	9.14269e-08	CCL11/FGF10/FGF2/FGF7/GDF7/HHIP/RSPO2/RSPO3/SEMA3E/SFRP1/SFRP2/SLIT2/WNT2B	13
GO:0001763	morphogenesis of a branching structure	13/122	203/18614	8.13903e-10	2.81727e-07	2.02191e-07	CCL11/FGF10/FGF2/FGF7/GDF7/HHIP/RSPO2/RSPO3/SEMA3E/SFRP1/SFRP2/SLIT2/WNT2B	13
GO:0050920	regulation of chemotaxis	13/122	230/18614	3.73018e-09	1.12978e-06	8.10822e-07	CCL21/CXCL12/ELANE/FGF10/FGF2/PDGFD/PTN/SEMA3D/SEMA3E/SEMA3G/SLIT2/THBS4/FGF16	13
GO:0005178	integrin binding	11/120	151/18369	4.32282e-09	7.72704e-08	4.77786e-08	ADAMTS8/CXCL12/EDIL3/FBLN1/FBLN5/FGF2/IGF1/PTN/SFRP2/THBS4/TNXB	11
GO:0060560	developmental growth involved in morphogenesis	13/122	234/18614	4.59374e-09	1.23674e-06	8.87585e-07	CCL11/CXCL12/FGF10/NGF/NTN1/SEMA3D/SEMA3E/SEMA3G/SFRP1/SFRP2/SLIT2/SLIT3/TNR	13
GO:0050730	regulation of peptidyl-tyrosine phosphorylation	13/122	255/18614	1.28748e-08	3.11957e-06	2.23886e-06	ADIPOQ/ANGPT1/BMP6/CSPG4/FGF10/FGF7/IGF1/LEP/PDGFD/RELN/SFRP1/SFRP2/THBS4	13
GO:0001558	regulation of cell growth	16/122	420/18614	1.5733e-08	3.46554e-06	2.48716e-06	CXCL12/FBLN5/IGF1/LGI1/NGF/NRG3/NTN1/PAPPA2/SEMA3D/SEMA3E/SEMA3G/SFRP1/SFRP2/SLIT2/SLIT3/TNR	16
GO:0040013	negative regulation of locomotion	16/122	427/18614	1.98246e-08	4.00291e-06	2.87282e-06	ADIPOQ/CCL21/CXCL12/DCN/ELANE/FBLN1/FGF2/NRG3/PODN/SEMA3D/SEMA3E/SEMA3G/SFRP1/SFRP2/SLIT2/SPOCK3	16
GO:0050919	negative chemotaxis	7/122	47/18614	2.21043e-08	4.1199e-06	2.95678e-06	NRG3/NTN1/SEMA3D/SEMA3E/SEMA3G/SLIT2/SLIT3	7
GO:0007411	axon guidance	12/122	225/18614	2.92535e-08	4.72542e-06	3.39136e-06	CXCL12/GDF7/LGI1/NTN1/RELN/SEMA3D/SEMA3E/SEMA3G/SLIT2/SLIT3/TNR/HMCN2	12
GO:0097485	neuron projection guidance	12/122	225/18614	2.92535e-08	4.72542e-06	3.39136e-06	CXCL12/GDF7/LGI1/NTN1/RELN/SEMA3D/SEMA3E/SEMA3G/SLIT2/SLIT3/TNR/HMCN2	12
GO:0010862	positive regulation of pathway-restricted SMAD protein phosphorylation	7/122	50/18614	3.45405e-08	5.23073e-06	3.75401e-06	BMP3/BMP6/GDF5/GDF6/GDF7/TNXB/GDF15	7
GO:0090287	regulation of cellular response to growth factor stimulus	14/122	345/18614	6.10267e-08	8.6981e-06	6.24248e-06	CCBE1/CHRDL1/CILP/DCN/FGF10/FGF2/GDF5/HHIP/SFRP1/SFRP2/SLIT2/TNXB/FGF16/IL17F	14
GO:0014068	positive regulation of phosphatidylinositol 3-kinase signaling	8/122	83/18614	7.06755e-08	9.5137e-06	6.82783e-06	ANGPT1/DCN/FGF2/IGF1/LEP/PDGFD/RELN/SEMA3E	8
GO:0048754	branching morphogenesis of an epithelial tube	10/122	157/18614	8.38511e-08	1.06932e-05	7.67435e-06	CCL11/FGF10/FGF2/GDF7/HHIP/RSPO2/SEMA3E/SFRP2/SLIT2/WNT2B	10
GO:0090092	regulation of transmembrane receptor protein serine/threonine kinase signaling pathway	13/122	301/18614	9.06707e-08	1.09848e-05	7.88358e-06	BMP3/BMP6/CHRDL1/CILP/FGF10/GDF5/GDF6/GDF7/SFRP1/SFRP2/TNXB/GDF15/IL17F	13
GO:0060326	cell chemotaxis	13/122	312/18614	1.37399e-07	1.51799e-05	1.08944e-05	CCL11/CCL21/CCL23/CTSG/CXCL12/FGF2/PDGFD/PTN/SFTPD/SLIT2/THBS4/FGF16/CCL14	13
GO:0018108	peptidyl-tyrosine phosphorylation	14/122	370/18614	1.44329e-07	1.51799e-05	1.08944e-05	ADIPOQ/ANGPT1/BMP6/CSPG4/EFEMP1/FGF10/FGF7/IGF1/LEP/PDGFD/RELN/SFRP1/SFRP2/THBS4	14
GO:0016049	cell growth	16/122	495/18614	1.51453e-07	1.51799e-05	1.08944e-05	CXCL12/FBLN5/IGF1/LGI1/NGF/NRG3/NTN1/PAPPA2/SEMA3D/SEMA3E/SEMA3G/SFRP1/SFRP2/SLIT2/SLIT3/TNR	16
GO:0018212	peptidyl-tyrosine modification	14/122	372/18614	1.54156e-07	1.51799e-05	1.08944e-05	ADIPOQ/ANGPT1/BMP6/CSPG4/EFEMP1/FGF10/FGF7/IGF1/LEP/PDGFD/RELN/SFRP1/SFRP2/THBS4	14
GO:0048846	axon extension involved in axon guidance	6/122	38/18614	1.62888e-07	1.51799e-05	1.08944e-05	CXCL12/SEMA3D/SEMA3E/SEMA3G/SLIT2/SLIT3	6
GO:1902284	neuron projection extension involved in neuron projection guidance	6/122	38/18614	1.62888e-07	1.51799e-05	1.08944e-05	CXCL12/SEMA3D/SEMA3E/SEMA3G/SLIT2/SLIT3	6
GO:0060393	regulation of pathway-restricted SMAD protein phosphorylation	7/122	63/18614	1.78326e-07	1.60031e-05	1.14852e-05	BMP3/BMP6/GDF5/GDF6/GDF7/TNXB/GDF15	7
GO:0050679	positive regulation of epithelial cell proliferation	11/122	225/18614	2.72989e-07	2.29182e-05	1.6448e-05	BMP6/CCL11/CXCL12/FGF10/FGF2/FGF7/IGF1/PTN/SFRP1/THBS4/TNFSF12	11
GO:0060389	pathway-restricted SMAD protein phosphorylation	7/122	67/18614	2.74299e-07	2.29182e-05	1.6448e-05	BMP3/BMP6/GDF5/GDF6/GDF7/TNXB/GDF15	7
GO:0050900	leukocyte migration	14/122	393/18614	3.00398e-07	2.42622e-05	1.74126e-05	CCL11/CCL21/CCL23/CTSG/CXCL12/ELANE/LEP/PDGFD/PTN/SFTPD/SLIT2/THBS4/CCL14/IL17A	14
GO:0050731	positive regulation of peptidyl-tyrosine phosphorylation	10/122	181/18614	3.17142e-07	2.47882e-05	1.77901e-05	ADIPOQ/ANGPT1/BMP6/CSPG4/FGF10/FGF7/IGF1/LEP/RELN/THBS4	10
GO:0030023	extracellular matrix constituent conferring elasticity	4/120	10/18369	3.52874e-07	5.60678e-06	3.46684e-06	FBLN2/FBLN5/MMRN1/EMILIN3	4
GO:0002548	monocyte chemotaxis	7/122	71/18614	4.10488e-07	3.10478e-05	2.22825e-05	CCL11/CCL21/CCL23/CTSG/CXCL12/SLIT2/CCL14	7
GO:0050921	positive regulation of chemotaxis	9/122	143/18614	4.22855e-07	3.10478e-05	2.22825e-05	CCL21/CXCL12/FGF10/FGF2/PDGFD/PTN/SLIT2/THBS4/FGF16	9
GO:0097529	myeloid leukocyte migration	11/122	241/18614	5.4128e-07	3.85741e-05	2.7684e-05	CCL11/CCL21/CCL23/CTSG/CXCL12/PDGFD/SFTPD/SLIT2/THBS4/CCL14/IL17A	11
GO:0061564	axon development	15/122	479/18614	5.70765e-07	3.93682e-05	2.82539e-05	CXCL12/GDF7/LGI1/NGF/NTN1/NTNG1/PTN/RELN/SEMA3D/SEMA3E/SEMA3G/SLIT2/SLIT3/TNR/HMCN2	15
GO:1901342	regulation of vasculature development	13/122	355/18614	5.99708e-07	3.93682e-05	2.82539e-05	ADAMTS1/ANGPTL7/CCBE1/CCL11/DCN/FGF2/LEP/SEMA3E/SFRP1/SFRP2/THBS4/TNFSF12/IL17F	13
GO:0045664	regulation of neuron differentiation	10/122	194/18614	6.01166e-07	3.93682e-05	2.82539e-05	BMP6/CXCL12/FGF2/GDF5/GDF6/GDF7/NGF/RELN/SFRP1/SFRP2	10
GO:0045785	positive regulation of cell adhesion	15/122	482/18614	6.17454e-07	3.93708e-05	2.82558e-05	ABI3BP/ANGPT1/CCL21/CTSG/CXCL12/EDIL3/ELANE/FBLN2/IGF1/LAMA2/LEP/MEGF10/MMRN1/SFRP1/SFRP2	15
GO:0050678	regulation of epithelial cell proliferation	14/122	419/18614	6.48162e-07	4.02691e-05	2.89005e-05	BMP6/CCL11/CXCL12/FGF10/FGF2/FGF7/GDF5/IGF1/LEP/PTN/SFRP1/SFRP2/THBS4/TNFSF12	14
GO:0050673	epithelial cell proliferation	15/122	488/18614	7.21308e-07	4.29904e-05	3.08535e-05	BMP6/CCL11/CXCL12/FGF10/FGF2/FGF7/GDF5/IGF1/LEP/PTN/SFRP1/SFRP2/THBS4/TNFSF12/IL17A	15
GO:0014066	regulation of phosphatidylinositol 3-kinase signaling	8/122	112/18614	7.27448e-07	4.29904e-05	3.08535e-05	ANGPT1/DCN/FGF2/IGF1/LEP/PDGFD/RELN/SEMA3E	8
GO:0007409	axonogenesis	14/122	427/18614	8.11768e-07	4.68313e-05	3.361e-05	CXCL12/GDF7/LGI1/NGF/NTN1/NTNG1/RELN/SEMA3D/SEMA3E/SEMA3G/SLIT2/SLIT3/TNR/HMCN2	14
GO:0097493	structural molecule activity conferring elasticity	4/120	12/18369	8.234e-07	1.17746e-05	7.28059e-06	FBLN2/FBLN5/MMRN1/EMILIN3	4
GO:0001503	ossification	14/122	429/18614	8.58067e-07	4.74798e-05	3.40755e-05	BMP3/BMP6/CHRDL1/CLEC3B/FGF2/GDF5/IGF1/IGSF10/LEP/MGP/PTN/RSPO2/SFRP1/SFRP2	14
GO:0043410	positive regulation of MAPK cascade	15/122	495/18614	8.62201e-07	4.74798e-05	3.40755e-05	ANGPT1/CCL11/CCL21/CCL23/CSPG4/ELANE/FGF10/FGF2/GDF6/IGF1/IGFBP6/LEP/PDGFD/GDF15/CCL14	15
GO:0001938	positive regulation of endothelial cell proliferation	8/122	115/18614	8.9024e-07	4.79345e-05	3.44018e-05	BMP6/CCL11/CXCL12/FGF10/FGF2/FGF7/THBS4/TNFSF12	8
GO:0001822	kidney development	12/122	310/18614	9.32335e-07	4.91097e-05	3.52452e-05	ADAMTS1/ADIPOQ/ANGPT1/BMP6/FGF10/FGF2/GDF6/PCSK5/PDGFD/SFRP1/SLIT2/WNT2B	12
GO:0007162	negative regulation of cell adhesion	12/122	312/18614	9.97521e-07	5.14254e-05	3.69072e-05	ADAMTS18/ADIPOQ/ANGPT1/BMP6/CCL21/CLEC4G/CTSG/CXCL12/FBLN1/SEMA3E/SFTPD/TNR	12
GO:0048675	axon extension	8/122	119/18614	1.15492e-06	5.82994e-05	4.18405e-05	CXCL12/NTN1/SEMA3D/SEMA3E/SEMA3G/SLIT2/SLIT3/TNR	8
GO:0072001	renal system development	12/122	320/18614	1.30056e-06	6.43113e-05	4.61552e-05	ADAMTS1/ADIPOQ/ANGPT1/BMP6/FGF10/FGF2/GDF6/PCSK5/PDGFD/SFRP1/SLIT2/WNT2B	12
GO:0032102	negative regulation of response to external stimulus	14/122	446/18614	1.358e-06	6.58086e-05	4.72298e-05	A2M/ADAMTS18/ADIPOQ/C1QTNF3/ELANE/FGF2/IGF1/LEP/MMRN1/SEMA3D/SEMA3E/SEMA3G/SLIT2/TNR	14
GO:0022612	gland morphogenesis	8/122	123/18614	1.48396e-06	7.05028e-05	5.05987e-05	CCL11/FGF10/FGF7/GDF7/NRG3/NTN1/PTN/SFRP1	8
GO:0048638	regulation of developmental growth	12/122	328/18614	1.68253e-06	7.83994e-05	5.6266e-05	CXCL12/FGF2/GDF5/IGF1/LEP/NGF/NTN1/SEMA3D/SEMA3E/SEMA3G/TNR/GDF15	12
GO:0060562	epithelial tube morphogenesis	12/122	334/18614	2.03106e-06	9.28132e-05	6.66105e-05	CCL11/FGF10/FGF2/GDF7/HHIP/NTN1/RSPO2/SEMA3E/SFRP1/SFRP2/SLIT2/WNT2B	12
GO:0060395	SMAD protein signal transduction	7/122	90/18614	2.08103e-06	9.28132e-05	6.66105e-05	BMP3/BMP6/CILP/GDF5/GDF6/GDF7/GDF15	7
GO:2000027	regulation of animal organ morphogenesis	8/122	129/18614	2.12569e-06	9.28132e-05	6.66105e-05	FGF10/FGF2/FGF7/RSPO2/RSPO3/SFRP1/SFRP2/WNT2B	8
GO:0007178	transmembrane receptor protein serine/threonine kinase signaling pathway	13/122	398/18614	2.14508e-06	9.28132e-05	6.66105e-05	BMP3/BMP6/CHRDL1/CILP/FGF10/GDF5/GDF6/GDF7/SFRP1/SFRP2/TNXB/GDF15/IL17F	13
GO:0070098	chemokine-mediated signaling pathway	7/122	91/18614	2.2423e-06	9.53175e-05	6.84078e-05	CCL11/CCL21/CCL23/CXCL12/SLIT2/SLIT3/CCL14	7
GO:0045666	positive regulation of neuron differentiation	7/122	92/18614	2.41388e-06	0.000100842	7.23727e-05	BMP6/CXCL12/FGF2/GDF5/GDF6/GDF7/NGF	7
GO:0010721	negative regulation of cell development	11/122	286/18614	2.88352e-06	0.00011797	8.46655e-05	ADIPOQ/CCL11/CLEC4G/IGF1/NTN1/PTN/SEMA3D/SEMA3E/SEMA3G/SFRP1/TNR	11
GO:0048588	developmental cell growth	10/122	231/18614	2.92127e-06	0.00011797	8.46655e-05	CXCL12/IGF1/NGF/NTN1/SEMA3D/SEMA3E/SEMA3G/SLIT2/SLIT3/TNR	10
GO:0045765	regulation of angiogenesis	12/122	349/18614	3.19626e-06	0.00012696	9.11168e-05	ADAMTS1/CCBE1/CCL11/DCN/FGF2/LEP/SEMA3E/SFRP1/SFRP2/THBS4/TNFSF12/IL17F	12
GO:0001936	regulation of endothelial cell proliferation	9/122	185/18614	3.6194e-06	0.000141448	0.000101515	BMP6/CCL11/CXCL12/FGF10/FGF2/FGF7/LEP/THBS4/TNFSF12	9
GO:0098637	protein complex involved in cell-matrix adhesion	4/127	17/19518	3.81033e-06	0.00011939	0.000101609	LAMA2/MMRN1/TNR/TNXB	4
GO:0030199	collagen fibril organization	6/122	64/18614	3.8501e-06	0.000147235	0.000105668	COL14A1/DPT/LOXL4/SFRP2/TLL1/TNXB	6
GO:1990868	response to chemokine	7/122	99/18614	3.94976e-06	0.000147235	0.000105668	CCL11/CCL21/CCL23/CXCL12/SLIT2/SLIT3/CCL14	7
GO:1990869	cellular response to chemokine	7/122	99/18614	3.94976e-06	0.000147235	0.000105668	CCL11/CCL21/CCL23/CXCL12/SLIT2/SLIT3/CCL14	7
GO:0022407	regulation of cell-cell adhesion	14/122	491/18614	4.15327e-06	0.000152475	0.000109429	ADAMTS18/ADIPOQ/BMP6/CCL21/CLEC4G/CTSG/CXCL12/ELANE/IGF1/LEP/MEGF10/MMRN1/SFTPD/TNR	14
GO:0030595	leukocyte chemotaxis	10/122	241/18614	4.25996e-06	0.000154058	0.000110565	CCL11/CCL21/CCL23/CTSG/CXCL12/PTN/SFTPD/SLIT2/THBS4/CCL14	10
GO:0005518	collagen binding	6/120	66/18369	4.52276e-06	5.87959e-05	3.63552e-05	CCBE1/COL14A1/PCOLCE2/PODN/SPARCL1/TNXB	6
GO:0030308	negative regulation of cell growth	9/122	191/18614	4.6976e-06	0.000165237	0.000118588	NTN1/SEMA3D/SEMA3E/SEMA3G/SFRP1/SFRP2/SLIT2/SLIT3/TNR	9
GO:0048608	reproductive structure development	11/122	301/18614	4.70548e-06	0.000165237	0.000118588	A2M/ADAMTS1/BMP6/FGF10/GDF7/LEP/SFRP1/SFRP2/SLIT2/SLIT3/WNT2B	11
GO:0014065	phosphatidylinositol 3-kinase signaling	8/122	144/18614	4.83522e-06	0.000167368	0.000120117	ANGPT1/DCN/FGF2/IGF1/LEP/PDGFD/RELN/SEMA3E	8
GO:0061458	reproductive system development	11/122	305/18614	5.33572e-06	0.000182091	0.000130684	A2M/ADAMTS1/BMP6/FGF10/GDF7/LEP/SFRP1/SFRP2/SLIT2/SLIT3/WNT2B	11
GO:0061387	regulation of extent of cell growth	7/122	105/18614	5.84624e-06	0.000196742	0.000141199	CXCL12/NGF/NTN1/SEMA3D/SEMA3E/SEMA3G/TNR	7
GO:0005796	Golgi lumen	7/127	106/19518	5.9748e-06	0.000140408	0.000119496	CSPG4/DCN/NGF/OGN/OMD/PCSK5/PRELP	7
GO:0045926	negative regulation of growth	10/122	252/18614	6.31932e-06	0.000209749	0.000150534	NTN1/SEMA3D/SEMA3E/SEMA3G/SFRP1/SFRP2/SLIT2/SLIT3/TNR/GDF15	10
GO:0060070	canonical Wnt signaling pathway	11/122	313/18614	6.82093e-06	0.000223339	0.000160287	FGF10/FGF2/IGFBP6/RSPO1/RSPO2/RSPO3/SFRP1/SFRP2/SFRP5/WNT2B/WNT9A	11
GO:0001935	endothelial cell proliferation	9/122	201/18614	7.1086e-06	0.000229655	0.00016482	BMP6/CCL11/CXCL12/FGF10/FGF2/FGF7/LEP/THBS4/TNFSF12	9
GO:0070372	regulation of ERK1 and ERK2 cascade	11/122	315/18614	7.24429e-06	0.000230959	0.000165756	ADIPOQ/ANGPT1/CCL11/CCL21/CCL23/FBLN1/FGF10/FGF2/IGF1/PDGFD/CCL14	11
GO:0050767	regulation of neurogenesis	12/122	381/18614	7.80722e-06	0.000244016	0.000175126	CCL11/CXCL12/FGF2/NGF/NTN1/PTN/RELN/SEMA3D/SEMA3E/SEMA3G/SLIT2/TNR	12
GO:0014812	muscle cell migration	7/122	110/18614	7.95594e-06	0.000244016	0.000175126	ADAMTS1/ADIPOQ/IGF1/MEGF10/PDGFD/SLIT2/THBS4	7
GO:0090263	positive regulation of canonical Wnt signaling pathway	7/122	110/18614	7.95594e-06	0.000244016	0.000175126	FGF10/FGF2/RSPO1/RSPO2/RSPO3/SFRP1/SFRP2	7
GO:0050770	regulation of axonogenesis	8/122	155/18614	8.32484e-06	0.000246267	0.000176742	CXCL12/NGF/NTN1/SEMA3D/SEMA3E/SEMA3G/SLIT2/TNR	8
GO:0061035	regulation of cartilage development	6/122	73/18614	8.33192e-06	0.000246267	0.000176742	BMP6/EFEMP1/GDF5/GDF6/LEP/WNT9A	6
GO:0022408	negative regulation of cell-cell adhesion	9/122	205/18614	8.33426e-06	0.000246267	0.000176742	ADAMTS18/ADIPOQ/BMP6/CCL21/CLEC4G/CTSG/CXCL12/SFTPD/TNR	9
GO:0010975	regulation of neuron projection development	13/122	452/18614	8.53646e-06	0.000249203	0.000178849	CXCL12/NGF/NTN1/NTNG1/PTN/RELN/SEMA3D/SEMA3E/SEMA3G/SFRP1/SFRP2/SLIT2/TNR	13
GO:0002062	chondrocyte differentiation	7/122	113/18614	9.50058e-06	0.000274046	0.000196679	BMP6/EFEMP1/GDF5/GDF6/SFRP2/WNT2B/WNT9A	7
GO:0042698	ovulation cycle	6/122	75/18614	9.75098e-06	0.00027796	0.000199488	A2M/ADAMTS1/LEP/PTN/SLIT2/SLIT3	6
GO:2000146	negative regulation of cell motility	12/122	390/18614	9.87318e-06	0.000278171	0.000199639	ADIPOQ/CCL21/CXCL12/DCN/FBLN1/FGF2/NRG3/PODN/SFRP1/SFRP2/SLIT2/SPOCK3	12
GO:0051960	regulation of nervous system development	13/122	461/18614	1.05341e-05	0.00029338	0.000210554	CCL11/CXCL12/FGF2/LGI4/NGF/NTN1/PTN/RELN/SEMA3D/SEMA3E/SEMA3G/SLIT2/TNR	13
GO:0030021	extracellular matrix structural constituent conferring compression resistance	4/120	22/18369	1.15682e-05	0.000137854	8.52392e-05	DCN/OGN/PODN/PRELP	4
GO:0030517	negative regulation of axon extension	5/122	46/18614	1.23144e-05	0.000339065	0.000243341	NTN1/SEMA3D/SEMA3E/SEMA3G/TNR	5
GO:0030282	bone mineralization	7/122	121/18614	1.48762e-05	0.000405001	0.000290662	BMP6/CLEC3B/IGF1/LEP/MGP/PTN/RSPO2	7
GO:0070371	ERK1 and ERK2 cascade	11/122	341/18614	1.52319e-05	0.000410077	0.000294306	ADIPOQ/ANGPT1/CCL11/CCL21/CCL23/FBLN1/FGF10/FGF2/IGF1/PDGFD/CCL14	11
GO:0046660	female sex differentiation	7/122	122/18614	1.56968e-05	0.00041093	0.000294917	A2M/ADAMTS1/FGF10/LEP/SFRP1/SLIT2/SLIT3	7
GO:0090100	positive regulation of transmembrane receptor protein serine/threonine kinase signaling pathway	7/122	122/18614	1.56968e-05	0.00041093	0.000294917	BMP3/BMP6/GDF5/GDF6/GDF7/TNXB/GDF15	7
GO:0070374	positive regulation of ERK1 and ERK2 cascade	9/122	222/18614	1.57724e-05	0.00041093	0.000294917	ANGPT1/CCL11/CCL21/CCL23/FGF10/FGF2/IGF1/PDGFD/CCL14	9
GO:0008009	chemokine activity	5/120	49/18369	1.65819e-05	0.000182401	0.000112784	CCL11/CCL21/CCL23/CXCL12/CCL14	5
GO:0007548	sex differentiation	10/122	283/18614	1.73539e-05	0.000447325	0.000321038	A2M/ADAMTS1/BMP6/FGF10/LEP/SFRP1/SFRP2/SLIT2/SLIT3/WNT2B	10
GO:0048015	phosphatidylinositol-mediated signaling	8/122	172/18614	1.77744e-05	0.000448618	0.000321966	ANGPT1/DCN/FGF2/IGF1/LEP/PDGFD/RELN/SEMA3E	8
GO:1990138	neuron projection extension	8/122	172/18614	1.77744e-05	0.000448618	0.000321966	CXCL12/NTN1/SEMA3D/SEMA3E/SEMA3G/SLIT2/SLIT3/TNR	8
GO:0005104	fibroblast growth factor receptor binding	4/120	25/18369	1.97044e-05	0.000191854	0.000118629	FGF10/FGF2/FGF7/FGF16	4
GO:0005775	vacuolar lumen	8/127	176/19518	2.00716e-05	0.000377346	0.000321146	CSPG4/CTSF/CTSG/DCN/ELANE/OGN/OMD/PRELP	8
GO:0001664	G protein-coupled receptor binding	10/120	289/18369	2.01245e-05	0.000191854	0.000118629	CCL11/CCL21/CCL23/CXCL12/RSPO1/RSPO3/SFRP1/WNT2B/WNT9A/CCL14	10
GO:0019221	cytokine-mediated signaling pathway	13/122	492/18614	2.09281e-05	0.000513565	0.000368577	ADIPOQ/ANGPT1/CCL11/CCL21/CCL23/CTSG/CXCL12/LEP/SLIT2/SLIT3/CCL14/IL17A/IL17F	13
GO:0030509	BMP signaling pathway	8/122	176/18614	2.09835e-05	0.000513565	0.000368577	BMP3/BMP6/CHRDL1/GDF5/GDF6/GDF7/SFRP1/SFRP2	8
GO:0048017	inositol lipid-mediated signaling	8/122	176/18614	2.09835e-05	0.000513565	0.000368577	ANGPT1/DCN/FGF2/IGF1/LEP/PDGFD/RELN/SEMA3E	8
GO:0022602	ovulation cycle process	5/122	52/18614	2.26271e-05	0.000541018	0.00038828	A2M/ADAMTS1/LEP/SLIT2/SLIT3	5
GO:0060425	lung morphogenesis	5/122	52/18614	2.26271e-05	0.000541018	0.00038828	FGF10/FGF7/HHIP/RSPO2/WNT2B	5
GO:0001667	ameboidal-type cell migration	13/122	496/18614	2.2775e-05	0.000541018	0.00038828	ANGPT1/CCBE1/DCN/FGF10/FGF2/FGF7/PTN/SEMA3D/SEMA3E/SEMA3G/SLIT2/TNFSF12/FGF16	13
GO:0004175	endopeptidase activity	12/120	428/18369	2.3908e-05	0.000213678	0.000132123	ADAM33/ADAMTS1/ADAMTS18/ADAMTS8/CTSF/CTSG/ELANE/MASP1/PAPPA2/PCSK5/SFRP1/TLL1	12
GO:0048771	tissue remodeling	8/122	181/18614	2.56663e-05	0.000603782	0.000433324	CSPG4/FGF10/GDF5/LEP/PTN/RSPO3/SFRP1/THBS4	8
GO:0032330	regulation of chondrocyte differentiation	5/122	54/18614	2.72472e-05	0.000634807	0.00045559	BMP6/EFEMP1/GDF5/GDF6/WNT9A	5
GO:0030516	regulation of axon extension	6/122	90/18614	2.78343e-05	0.000642309	0.000460975	CXCL12/NTN1/SEMA3D/SEMA3E/SEMA3G/TNR	6
GO:0045499	chemorepellent activity	4/120	28/18369	3.14138e-05	0.000264245	0.000163391	NRG3/SEMA3D/SEMA3E/SEMA3G	4
GO:0048251	elastic fiber assembly	3/122	10/18614	3.18755e-05	0.000727195	0.000521896	FBLN5/MFAP4/TNXB	3
GO:0071772	response to BMP	8/122	187/18614	3.24131e-05	0.000727195	0.000521896	BMP3/BMP6/CHRDL1/GDF5/GDF6/GDF7/SFRP1/SFRP2	8
GO:0071773	cellular response to BMP stimulus	8/122	187/18614	3.24131e-05	0.000727195	0.000521896	BMP3/BMP6/CHRDL1/GDF5/GDF6/GDF7/SFRP1/SFRP2	8
GO:0050886	endocrine process	6/122	93/18614	3.35365e-05	0.000745494	0.000535029	BMP6/C1QTNF3/CRHBP/CTSG/LEP/PCSK5	6
GO:0030323	respiratory tube development	8/122	190/18614	3.63071e-05	0.000799746	0.000573965	CCBE1/FGF10/FGF7/HHIP/PCSK5/RSPO2/SFTPD/WNT2B	8
GO:0060441	epithelial tube branching involved in lung morphogenesis	4/122	29/18614	3.67481e-05	0.000802168	0.000575703	FGF10/HHIP/RSPO2/WNT2B	4
GO:0005788	endoplasmic reticulum lumen	10/127	312/19518	3.78975e-05	0.000584165	0.000497162	ADAMTSL1/ADAMTSL4/CHRDL1/COL14A1/COL19A1/COL21A1/COL25A1/PDGFD/SPARCL1/SPON1	10
GO:0033002	muscle cell proliferation	9/122	249/18614	3.89282e-05	0.00084217	0.000604412	ADAMTS1/ADIPOQ/ANGPT1/ELANE/FGF2/IGF1/MEGF10/OGN/PDGFD	9
GO:0043202	lysosomal lumen	6/127	98/19518	4.35016e-05	0.000584165	0.000497162	CSPG4/CTSF/DCN/OGN/OMD/PRELP	6
GO:0002775	antimicrobial peptide production	3/122	11/18614	4.3619e-05	0.0009353	0.00067125	ELANE/IL17A/IL17F	3
GO:0001654	eye development	11/122	385/18614	4.6315e-05	0.000984397	0.000706486	ADAMTS18/ANGPTL7/BMP6/CHRDL1/CPAMD8/EFEMP1/FGF10/FGF2/MFAP5/WNT2B/WNT9A	11
GO:0022029	telencephalon cell migration	5/122	61/18614	4.94158e-05	0.00104117	0.000747229	CXCL12/NRG3/RELN/SLIT2/TNR	5
GO:0030177	positive regulation of Wnt signaling pathway	7/122	146/18614	4.99195e-05	0.00104271	0.000748339	FGF10/FGF2/RSPO1/RSPO2/RSPO3/SFRP1/SFRP2	7
GO:0150063	visual system development	11/122	389/18614	5.08402e-05	0.00105287	0.000755628	ADAMTS18/ANGPTL7/BMP6/CHRDL1/CPAMD8/EFEMP1/FGF10/FGF2/MFAP5/WNT2B/WNT9A	11
GO:0045927	positive regulation of growth	9/122	258/18614	5.12788e-05	0.00105295	0.000755688	CXCL12/FGF2/IGF1/LEP/LGI1/NGF/NTN1/SFRP1/SFRP2	9
GO:0060828	regulation of canonical Wnt signaling pathway	9/122	260/18614	5.44319e-05	0.00110649	0.000794112	FGF10/FGF2/IGFBP6/RSPO1/RSPO2/RSPO3/SFRP1/SFRP2/SFRP5	9
GO:0061037	negative regulation of cartilage development	4/122	32/18614	5.47995e-05	0.00110649	0.000794112	EFEMP1/GDF5/LEP/WNT9A	4
GO:0071674	mononuclear cell migration	8/122	202/18614	5.60224e-05	0.00112159	0.000804945	CCL11/CCL21/CCL23/CTSG/CXCL12/PDGFD/SLIT2/CCL14	8
GO:0008585	female gonad development	6/122	102/18614	5.64728e-05	0.00112159	0.000804945	A2M/ADAMTS1/LEP/SFRP1/SLIT2/SLIT3	6
GO:0061303	cornea development in camera-type eye	3/122	12/18614	5.78804e-05	0.00113999	0.000818149	ANGPTL7/WNT2B/WNT9A	3
GO:0048880	sensory system development	11/122	395/18614	5.83402e-05	0.00113999	0.000818149	ADAMTS18/ANGPTL7/BMP6/CHRDL1/CPAMD8/EFEMP1/FGF10/FGF2/MFAP5/WNT2B/WNT9A	11
GO:0050768	negative regulation of neurogenesis	7/122	150/18614	5.92647e-05	0.00114879	0.000824465	CCL11/NTN1/PTN/SEMA3D/SEMA3E/SEMA3G/TNR	7
GO:0050901	leukocyte tethering or rolling	4/122	33/18614	6.20432e-05	0.00118023	0.000847028	CCL21/CXCL12/ELANE/LEP	4
GO:0021885	forebrain cell migration	5/122	64/18614	6.23478e-05	0.00118023	0.000847028	CXCL12/NRG3/RELN/SLIT2/TNR	5
GO:0050918	positive chemotaxis	5/122	64/18614	6.23478e-05	0.00118023	0.000847028	ANGPT1/CXCL12/FGF10/FGF2/FGF7	5
GO:1905330	regulation of morphogenesis of an epithelium	5/122	65/18614	6.71919e-05	0.00126206	0.000905761	FGF10/FGF2/FGF7/SFRP1/WNT2B	5
GO:0048841	regulation of axon extension involved in axon guidance	4/122	34/18614	6.99607e-05	0.00129543	0.000929706	CXCL12/SEMA3D/SEMA3E/SEMA3G	4
GO:0046545	development of primary female sexual characteristics	6/122	106/18614	7.00374e-05	0.00129543	0.000929706	A2M/ADAMTS1/LEP/SFRP1/SLIT2/SLIT3	6
GO:0050771	negative regulation of axonogenesis	5/122	66/18614	7.23211e-05	0.00132753	0.000952746	NTN1/SEMA3D/SEMA3E/SEMA3G/TNR	5
GO:0030593	neutrophil chemotaxis	6/122	107/18614	7.38045e-05	0.00134457	0.000964978	CCL11/CCL21/CCL23/SLIT2/THBS4/CCL14	6
GO:0051961	negative regulation of nervous system development	7/122	156/18614	7.59279e-05	0.00136276	0.000978034	CCL11/NTN1/PTN/SEMA3D/SEMA3E/SEMA3G/TNR	7
GO:0097530	granulocyte migration	7/122	156/18614	7.59279e-05	0.00136276	0.000978034	CCL11/CCL21/CCL23/SLIT2/THBS4/CCL14/IL17A	7
GO:0071347	cellular response to interleukin-1	6/122	111/18614	9.05212e-05	0.00161274	0.00115744	CCL11/CCL21/CCL23/SFRP1/CCL14/IL17A	6
GO:0014841	skeletal muscle satellite cell proliferation	3/122	14/18614	9.4852e-05	0.00167756	0.00120396	ANGPT1/FGF2/MEGF10	3
GO:0050922	negative regulation of chemotaxis	5/122	70/18614	9.59196e-05	0.00168415	0.00120869	ELANE/SEMA3D/SEMA3E/SEMA3G/SLIT2	5
GO:0005109	frizzled binding	4/120	37/18369	9.68344e-05	0.000769296	0.000475678	RSPO3/SFRP1/WNT2B/WNT9A	4
GO:0044344	cellular response to fibroblast growth factor stimulus	6/122	113/18614	9.99399e-05	0.00174212	0.00125029	FGF10/FGF2/FGF7/HHIP/SFRP1/FGF16	6
GO:0030307	positive regulation of cell growth	7/122	164/18614	0.000103911	0.0017984	0.00129068	CXCL12/IGF1/LGI1/NGF/NTN1/SFRP1/SFRP2	7
GO:0032535	regulation of cellular component size	10/122	354/18614	0.000113945	0.00195808	0.00140528	CCL11/CCL21/CXCL12/NGF/NTN1/SEMA3D/SEMA3E/SEMA3G/SLIT2/TNR	10
GO:0048640	negative regulation of developmental growth	6/122	116/18614	0.000115513	0.00197104	0.00141459	NTN1/SEMA3D/SEMA3E/SEMA3G/TNR/GDF15	6
GO:0042379	chemokine receptor binding	5/120	74/18369	0.000123001	0.000925747	0.000572416	CCL11/CCL21/CCL23/CXCL12/CCL14	5
GO:0045123	cellular extravasation	5/122	74/18614	0.000125031	0.00211853	0.00152044	CCL21/CXCL12/ELANE/LEP/PDGFD	5
GO:0051897	positive regulation of protein kinase B signaling	6/122	118/18614	0.000126923	0.0021354	0.00153254	ANGPT1/CCL21/FGF2/IGF1/LEP/GDF15	6
GO:0031589	cell-substrate adhesion	10/122	359/18614	0.000127789	0.0021354	0.00153254	ABI3BP/ANGPT1/CCL21/EDIL3/FBLN1/FBLN2/FBLN5/SEMA3E/SFRP1/TNXB	10
GO:0008406	gonad development	8/122	228/18614	0.000130243	0.0021615	0.00155127	A2M/ADAMTS1/LEP/SFRP1/SFRP2/SLIT2/SLIT3/WNT2B	8
GO:0061134	peptidase regulator activity	8/120	230/18369	0.000134902	0.000964546	0.000596407	A2M/CPAMD8/FBLN1/ITIH5/NGF/PCOLCE2/SFRP2/SPOCK3	8
GO:0071774	response to fibroblast growth factor	6/122	120/18614	0.00013921	0.0022946	0.0016468	FGF10/FGF2/FGF7/HHIP/SFRP1/FGF16	6
GO:0010632	regulation of epithelial cell migration	9/122	295/18614	0.000142493	0.00233284	0.00167424	ANGPT1/CCBE1/DCN/FGF10/FGF2/FGF7/PTN/SLIT2/FGF16	9
GO:2000095	regulation of Wnt signaling pathway	3/122	16/18614	0.000144534	0.00234032	0.00167961	RSPO3/SFRP1/SFRP2	3
GO:0031214	biomineral tissue development	7/122	173/18614	0.000144881	0.00234032	0.00167961	BMP6/CLEC3B/IGF1/LEP/MGP/PTN/RSPO2	7
GO:0030020	extracellular matrix structural constituent conferring tensile strength	4/120	41/18369	0.00014552	0.000971842	0.000600918	COL14A1/COL19A1/COL21A1/COL25A1	4
GO:0002691	regulation of cellular extravasation	4/122	41/18614	0.000147459	0.00236617	0.00169816	CCL21/CXCL12/ELANE/PDGFD	4
GO:0004222	metalloendopeptidase activity	6/120	122/18369	0.000149514	0.000971842	0.000600918	ADAM33/ADAMTS1/ADAMTS18/ADAMTS8/PAPPA2/TLL1	6
GO:0045137	development of primary sexual characteristics	8/122	233/18614	0.000151186	0.00241002	0.00172963	A2M/ADAMTS1/LEP/SFRP1/SFRP2/SLIT2/SLIT3/WNT2B	8
GO:0001764	neuron migration	7/122	176/18614	0.000161135	0.00253527	0.00181952	CXCL12/IGSF10/NRG3/NTN1/NTNG1/RELN/SEMA3E	7
GO:0048660	regulation of smooth muscle cell proliferation	7/122	176/18614	0.000161135	0.00253527	0.00181952	ADAMTS1/ADIPOQ/ELANE/FGF2/IGF1/OGN/PDGFD	7
GO:0010631	epithelial cell migration	10/122	371/18614	0.00016693	0.00260949	0.00187279	ANGPT1/CCBE1/DCN/FGF10/FGF2/FGF7/PTN/SLIT2/TNFSF12/FGF16	10
GO:0008361	regulation of cell size	7/122	178/18614	0.00017277	0.00268347	0.00192588	CXCL12/NGF/NTN1/SEMA3D/SEMA3E/SEMA3G/TNR	7
GO:1903236	regulation of leukocyte tethering or rolling	3/122	17/18614	0.000174667	0.00269566	0.00193463	CCL21/CXCL12/ELANE	3
GO:0090132	epithelium migration	10/122	374/18614	0.000178158	0.00273213	0.00196081	ANGPT1/CCBE1/DCN/FGF10/FGF2/FGF7/PTN/SLIT2/TNFSF12/FGF16	10
GO:0030336	negative regulation of cell migration	10/122	375/18614	0.000182039	0.0027741	0.00199092	ADIPOQ/CCL21/CXCL12/DCN/FGF2/NRG3/PODN/SFRP1/SFRP2/SLIT2	10
GO:0048659	smooth muscle cell proliferation	7/122	180/18614	0.000185075	0.00280272	0.00201147	ADAMTS1/ADIPOQ/ELANE/FGF2/IGF1/OGN/PDGFD	7
GO:0090288	negative regulation of cellular response to growth factor stimulus	6/122	127/18614	0.00018982	0.00285674	0.00205023	CHRDL1/DCN/FGF2/SFRP1/SFRP2/SLIT2	6
GO:1990266	neutrophil migration	6/122	128/18614	0.000198101	0.00294752	0.00211538	CCL11/CCL21/CCL23/SLIT2/THBS4/CCL14	6
GO:0090130	tissue migration	10/122	379/18614	0.000198285	0.00294752	0.00211538	ANGPT1/CCBE1/DCN/FGF10/FGF2/FGF7/PTN/SLIT2/TNFSF12/FGF16	10
GO:0019955	cytokine binding	6/120	130/18369	0.000211442	0.00131462	0.000812866	A2M/CHRDL1/ELANE/FGF2/GDF5/IL17F	6
GO:0060443	mammary gland morphogenesis	4/122	45/18614	0.000212611	0.0031412	0.00225438	CCL11/FGF10/NRG3/NTN1	4
GO:0071621	granulocyte chemotaxis	6/122	131/18614	0.000224666	0.00323162	0.00231928	CCL11/CCL21/CCL23/SLIT2/THBS4/CCL14	6
GO:0048863	stem cell differentiation	8/122	247/18614	0.000225052	0.00323162	0.00231928	A2M/FGF2/PTN/SEMA3D/SEMA3E/SEMA3G/SFRP1/SFRP2	8
GO:0030324	lung development	7/122	186/18614	0.000226304	0.00323162	0.00231928	CCBE1/FGF10/FGF7/HHIP/RSPO2/SFTPD/WNT2B	7
GO:0043405	regulation of MAP kinase activity	7/122	186/18614	0.000226304	0.00323162	0.00231928	ADIPOQ/ELANE/FGF2/PDGFD/SFRP1/SFRP2/TNXB	7
GO:0051896	regulation of protein kinase B signaling	7/122	186/18614	0.000226304	0.00323162	0.00231928	ANGPT1/CCL21/FGF2/IGF1/LEP/SFRP5/GDF15	7
GO:0016055	Wnt signaling pathway	11/122	461/18614	0.000226733	0.00323162	0.00231928	FGF10/FGF2/IGFBP6/RSPO1/RSPO2/RSPO3/SFRP1/SFRP2/SFRP5/WNT2B/WNT9A	11
GO:2001222	regulation of neuron migration	4/122	46/18614	0.000231687	0.00328291	0.00235609	IGSF10/NRG3/NTNG1/RELN	4
GO:0198738	cell-cell signaling by wnt	11/122	463/18614	0.000235318	0.00331497	0.0023791	FGF10/FGF2/IGFBP6/RSPO1/RSPO2/RSPO3/SFRP1/SFRP2/SFRP5/WNT2B/WNT9A	11
GO:0006959	humoral immune response	8/122	250/18614	0.000244211	0.00342037	0.00245474	A2M/CTSG/ELANE/MASP1/SFTPD/SVEP1/IL17A/IL17F	8
GO:0002920	regulation of humoral immune response	4/122	47/18614	0.000251964	0.00349587	0.00250893	A2M/SVEP1/IL17A/IL17F	4
GO:0007389	pattern specification process	11/122	467/18614	0.000253315	0.00349587	0.00250893	CHRDL1/FGF10/FGF2/HHIP/NRG3/PCSK5/RELN/SFRP1/SFRP2/TLL1/WNT2B	11
GO:0008543	fibroblast growth factor receptor signaling pathway	5/122	86/18614	0.00025393	0.00349587	0.00250893	FGF10/FGF2/FGF7/HHIP/FGF16	5
GO:0097305	response to alcohol	8/122	252/18614	0.000257712	0.00352789	0.00253191	A2M/ADIPOQ/CCL21/CRHBP/LEP/SFRP1/SLIT2/SLIT3	8
GO:0048762	mesenchymal cell differentiation	8/122	255/18614	0.000279105	0.00379928	0.00272668	FGF10/IGF1/SEMA3D/SEMA3E/SEMA3G/SFRP1/SFRP2/TNXB	8
GO:0070851	growth factor receptor binding	6/120	137/18369	0.000280813	0.00167318	0.00103458	EFEMP1/FGF10/FGF2/FGF7/PDGFD/FGF16	6
GO:0030900	forebrain development	10/122	397/18614	0.000287327	0.00388935	0.00279132	CXCL12/FGF10/FGF2/GDF7/NRG3/RELN/SEMA3E/SLIT2/TNR/WNT2B	10
GO:0031345	negative regulation of cell projection organization	7/122	195/18614	0.000301754	0.00406194	0.00291519	CCL21/NTN1/SEMA3D/SEMA3E/SEMA3G/SLIT2/TNR	7
GO:0014910	regulation of smooth muscle cell migration	5/122	90/18614	0.000313847	0.00420139	0.00301527	ADAMTS1/ADIPOQ/IGF1/PDGFD/SLIT2	5
GO:0048020	CCR chemokine receptor binding	4/120	50/18369	0.000316282	0.00180913	0.00111864	CCL11/CCL21/CCL23/CCL14	4
GO:0048546	digestive tract morphogenesis	4/122	50/18614	0.000320441	0.00426608	0.0030617	FGF10/SFRP1/SFRP2/SFRP5	4
GO:0070555	response to interleukin-1	6/122	141/18614	0.000334045	0.00438957	0.00315032	CCL11/CCL21/CCL23/SFRP1/CCL14/IL17A	6
GO:0014856	skeletal muscle cell proliferation	3/122	21/18614	0.000335151	0.00438957	0.00315032	ANGPT1/FGF2/MEGF10	3
GO:0032332	positive regulation of chondrocyte differentiation	3/122	21/18614	0.000335151	0.00438957	0.00315032	BMP6/GDF5/GDF6	3
GO:0051604	protein maturation	9/122	332/18614	0.000341989	0.00445504	0.00319731	CCBE1/CLEC3B/CTSG/F13A1/FBLN1/MASP1/PCSK5/SPON1/TLL1	9
GO:0060688	regulation of morphogenesis of a branching structure	4/122	51/18614	0.000345962	0.00448271	0.00321717	FGF10/FGF7/SFRP1/WNT2B	4
GO:0010977	negative regulation of neuron projection development	6/122	143/18614	0.000360216	0.00463811	0.00332869	NTN1/SEMA3D/SEMA3E/SEMA3G/SLIT2/TNR	6
GO:0002683	negative regulation of immune system process	11/122	487/18614	0.000361784	0.00463811	0.00332869	A2M/ADIPOQ/ANGPT1/CCL21/CLEC4G/CTSG/CXCL12/SFRP1/SFTPD/SLIT2/SVEP1	11
GO:0051781	positive regulation of cell division	5/122	93/18614	0.000365386	0.00465963	0.00334414	FGF2/FGF7/PDGFD/PTN/THBS4	5
GO:0030111	regulation of Wnt signaling pathway	9/122	338/18614	0.000389642	0.00494295	0.00354747	FGF10/FGF2/IGFBP6/RSPO1/RSPO2/RSPO3/SFRP1/SFRP2/SFRP5	9
GO:0090066	regulation of anatomical structure size	11/122	492/18614	0.000394307	0.00497607	0.00357124	CCL11/CCL21/CXCL12/LEP/NGF/NTN1/SEMA3D/SEMA3E/SEMA3G/SLIT2/TNR	11
GO:0005126	cytokine receptor binding	8/120	270/18369	0.000399309	0.0021962	0.00135797	CCL11/CCL21/CCL23/CXCL12/NGF/TNFSF12/CCL14/IL17F	8
GO:1903510	mucopolysaccharide metabolic process	5/122	96/18614	0.000423083	0.00531156	0.00381202	ANGPT1/DCN/FGF2/ITIH5/SPOCK3	5
GO:0030215	semaphorin receptor binding	3/120	23/18369	0.000437678	0.00231807	0.00143333	SEMA3D/SEMA3E/SEMA3G	3
GO:0036303	lymph vessel morphogenesis	3/122	23/18614	0.000442032	0.00551405	0.00395734	CCBE1/FGF2/SVEP1	3
GO:0014909	smooth muscle cell migration	5/122	97/18614	0.000443764	0.00551405	0.00395734	ADAMTS1/ADIPOQ/IGF1/PDGFD/SLIT2	5
GO:0071560	cellular response to transforming growth factor beta stimulus	8/122	274/18614	0.000450932	0.00557453	0.00400075	CILP/CLEC3B/GDF5/PDGFD/SFRP1/TNXB/GDF15/IL17F	8
GO:0050840	extracellular matrix binding	4/120	55/18369	0.000456768	0.00233278	0.00144243	DCN/FBLN2/SLIT2/SPARCL1	4
GO:0032642	regulation of chemokine production	5/122	98/18614	0.000465197	0.00572169	0.00410636	ADIPOQ/C1QTNF3/ELANE/IL17A/IL17F	5
GO:0060541	respiratory system development	7/122	211/18614	0.000484946	0.00590488	0.00423783	CCBE1/FGF10/FGF7/HHIP/RSPO2/SFTPD/WNT2B	7
GO:0032602	chemokine production	5/122	99/18614	0.000487402	0.00590488	0.00423783	ADIPOQ/C1QTNF3/ELANE/IL17A/IL17F	5
GO:0048661	positive regulation of smooth muscle cell proliferation	5/122	99/18614	0.000487402	0.00590488	0.00423783	ADAMTS1/ELANE/FGF2/IGF1/PDGFD	5
GO:0060986	endocrine hormone secretion	4/122	56/18614	0.000495819	0.00597163	0.00428574	BMP6/C1QTNF3/CRHBP/LEP	4
GO:0001759	organ induction	3/122	24/18614	0.00050277	0.00597163	0.00428574	FGF10/FGF2/WNT2B	3
GO:0034695	response to prostaglandin E	3/122	24/18614	0.00050277	0.00597163	0.00428574	A2M/CCL21/SFRP1	3
GO:0060571	morphogenesis of an epithelial fold	3/122	24/18614	0.00050277	0.00597163	0.00428574	FGF10/GDF7/WNT2B	3
GO:0098636	protein complex involved in cell adhesion	4/127	57/19518	0.000517215	0.00607727	0.00517215	LAMA2/MMRN1/TNR/TNXB	4
GO:0071559	response to transforming growth factor beta	8/122	280/18614	0.000520269	0.00614932	0.00441327	CILP/CLEC3B/GDF5/PDGFD/SFRP1/TNXB/GDF15/IL17F	8
GO:0061756	leukocyte adhesion to vascular endothelial cell	4/122	57/18614	0.000530559	0.00622267	0.00446591	CCL21/CXCL12/ELANE/LEP	4
GO:0045165	cell fate commitment	8/122	281/18614	0.000532623	0.00622267	0.00446591	FGF10/FGF2/GDF7/SFRP1/SFRP2/TNXB/WNT2B/WNT9A	8
GO:1901343	negative regulation of vasculature development	6/122	154/18614	0.000534179	0.00622267	0.00446591	ADAMTS1/ANGPTL7/DCN/SEMA3E/THBS4/IL17F	6
GO:0043491	protein kinase B signaling	7/122	215/18614	0.000542353	0.00628767	0.00451256	ANGPT1/CCL21/FGF2/IGF1/LEP/SFRP5/GDF15	7
GO:0043542	endothelial cell migration	8/122	283/18614	0.000558045	0.00641716	0.00460549	ANGPT1/CCBE1/DCN/FGF2/PTN/SLIT2/TNFSF12/FGF16	8
GO:0001823	mesonephros development	5/122	102/18614	0.00055882	0.00641716	0.00460549	FGF10/FGF2/SFRP1/SLIT2/WNT2B	5
GO:0032331	negative regulation of chondrocyte differentiation	3/122	25/18614	0.000568606	0.00646823	0.00464214	EFEMP1/GDF5/WNT9A	3
GO:0043567	regulation of insulin-like growth factor receptor signaling pathway	3/122	25/18614	0.000568606	0.00646823	0.00464214	CILP/IGF1/IGFBP6	3
GO:2001236	regulation of extrinsic apoptotic signaling pathway	6/122	156/18614	0.000571826	0.00647446	0.00464662	FGF10/IGF1/SFRP1/SFRP2/SRPX/TNFSF12	6
GO:0006929	substrate-dependent cell migration	3/122	26/18614	0.000639709	0.00711016	0.00510285	CSPG4/NTN1/SLIT2	3
GO:0010954	positive regulation of protein processing	3/122	26/18614	0.000639709	0.00711016	0.00510285	CCBE1/CLEC3B/SPON1	3
GO:2000050	regulation of non-canonical Wnt signaling pathway	3/122	26/18614	0.000639709	0.00711016	0.00510285	RSPO3/SFRP1/SFRP2	3
GO:2000647	negative regulation of stem cell proliferation	3/122	26/18614	0.000639709	0.00711016	0.00510285	FBLN1/FGF10/FGF2	3
GO:0010810	regulation of cell-substrate adhesion	7/122	222/18614	0.000655749	0.00725515	0.00520691	ABI3BP/CCL21/EDIL3/FBLN1/FBLN2/SEMA3E/SFRP1	7
GO:0045860	positive regulation of protein kinase activity	9/122	366/18614	0.000690385	0.00760365	0.00545702	ADIPOQ/ANGPT1/CCL21/ELANE/FGF2/IGF1/LEP/PDGFD/RELN	9
GO:0002685	regulation of leukocyte migration	7/122	227/18614	0.000747694	0.00816064	0.00585676	CCL21/CXCL12/ELANE/PDGFD/PTN/SLIT2/THBS4	7
GO:0097191	extrinsic apoptotic signaling pathway	7/122	227/18614	0.000747694	0.00816064	0.00585676	FGF10/IGF1/NGF/SFRP1/SFRP2/SRPX/TNFSF12	7
GO:0048639	positive regulation of developmental growth	6/122	165/18614	0.00076746	0.00833881	0.00598463	CXCL12/FGF2/IGF1/LEP/NGF/NTN1	6
GO:0003401	axis elongation	3/122	28/18614	0.000798373	0.00852184	0.00611598	FGF10/SFRP1/SFRP2	3
GO:0048843	negative regulation of axon extension involved in axon guidance	3/122	28/18614	0.000798373	0.00852184	0.00611598	SEMA3D/SEMA3E/SEMA3G	3
GO:1900746	regulation of vascular endothelial growth factor signaling pathway	3/122	28/18614	0.000798373	0.00852184	0.00611598	CCBE1/DCN/TNXB	3
GO:1903319	positive regulation of protein maturation	3/122	28/18614	0.000798373	0.00852184	0.00611598	CCBE1/CLEC3B/SPON1	3
GO:0048247	lymphocyte chemotaxis	4/122	64/18614	0.000823851	0.00875523	0.00628348	CCL11/CCL21/CCL23/CCL14	4
GO:0010594	regulation of endothelial cell migration	7/122	232/18614	0.000849569	0.00895002	0.00642328	ANGPT1/CCBE1/DCN/FGF2/PTN/SLIT2/FGF16	7
GO:0050769	positive regulation of neurogenesis	7/122	232/18614	0.000849569	0.00895002	0.00642328	CXCL12/FGF2/NGF/NTN1/PTN/RELN/SLIT2	7
GO:0046888	negative regulation of hormone secretion	4/122	65/18614	0.000873468	0.00916197	0.00657539	ADIPOQ/CRHBP/LEP/SFRP1	4
GO:0003156	regulation of animal organ formation	3/122	29/18614	0.000886252	0.00917688	0.0065861	FGF10/FGF2/WNT2B	3
GO:0048245	eosinophil chemotaxis	3/122	29/18614	0.000886252	0.00917688	0.0065861	CCL11/CCL23/CCL14	3
GO:1900017	positive regulation of cytokine production involved in inflammatory response	3/122	29/18614	0.000886252	0.00917688	0.0065861	IL17B/IL17A/IL17F	3
GO:0071356	cellular response to tumor necrosis factor	7/122	235/18614	0.000915767	0.00944215	0.00677647	ADIPOQ/CCL11/CCL21/CCL23/CRHBP/SFRP1/CCL14	7
GO:0006909	phagocytosis	7/122	236/18614	0.000938716	0.00959708	0.00688767	ADIPOQ/COLEC12/ELANE/LEP/MEGF10/SFTPD/SRPX	7
GO:0010466	negative regulation of peptidase activity	7/122	236/18614	0.000938716	0.00959708	0.00688767	A2M/CPAMD8/ITIH5/NGF/SFRP2/SPOCK3/ANXA8L1	7
GO:0031093	platelet alpha granule lumen	4/127	67/19518	0.000954623	0.00997051	0.00848554	A2M/F13A1/IGF1/MMRN1	4
GO:0060603	mammary gland duct morphogenesis	3/122	30/18614	0.000980037	0.00989429	0.00710097	CCL11/FGF10/NTN1	3
GO:0090330	regulation of platelet aggregation	3/122	30/18614	0.000980037	0.00989429	0.00710097	ADAMTS18/CTSG/MMRN1	3
GO:1902547	regulation of cellular response to vascular endothelial growth factor stimulus	3/122	30/18614	0.000980037	0.00989429	0.00710097	CCBE1/DCN/TNXB	3
GO:0001968	fibronectin binding	3/120	31/18369	0.00106939	0.0052732	0.00326057	FBLN1/IGFBP6/SFRP2	3
GO:0017147	Wnt-protein binding	3/120	32/18369	0.00117442	0.00559808	0.00346146	SFRP1/SFRP2/SFRP5	3
GO:0061135	endopeptidase regulator activity	6/120	187/18369	0.00143766	0.00663179	0.00410063	A2M/CPAMD8/ITIH5/NGF/SFRP2/SPOCK3	6
GO:0008236	serine-type peptidase activity	6/120	190/18369	0.00155896	0.00696661	0.00430766	CTSG/ELANE/MASP1/PCSK5/RELN/TLL1	6
GO:0017171	serine hydrolase activity	6/120	194/18369	0.00173264	0.00750813	0.00464249	CTSG/ELANE/MASP1/PCSK5/RELN/TLL1	6
GO:0070700	BMP receptor binding	2/120	10/18369	0.00184038	0.00764955	0.00472994	BMP3/BMP6	2
GO:0008237	metallopeptidase activity	6/120	197/18369	0.00187227	0.00764955	0.00472994	ADAM33/ADAMTS1/ADAMTS18/ADAMTS8/PAPPA2/TLL1	6
GO:0042056	chemoattractant activity	3/120	39/18369	0.00209321	0.00799888	0.00494594	FGF10/FGF2/FGF7	3
GO:0030246	carbohydrate binding	7/120	273/18369	0.00211802	0.00799888	0.00494594	CLEC3B/CLEC4G/CLEC4M/COLEC12/LGALS12/PTN/SFTPD	7
GO:0002020	protease binding	5/120	138/18369	0.00212558	0.00799888	0.00494594	A2M/ADAMTSL4/CCBE1/CTSG/ELANE	5

## Sheet: KEGG
ID	Description	GeneRatio	BgRatio	pvalue	p.adjust	qvalue	geneID	Count
hsa04060	Cytokine-cytokine receptor interaction	17/67	297/8466	8.08805e-11	8.08805e-09	6.12989e-09	BMP3/BMP6/CCL11/CCL21/CCL23/CXCL12/GDF5/GDF6/GDF7/LEP/NGF/TNFSF12/GDF15/CCL14/IL17B/IL17A/IL17F	17
hsa04151	PI3K-Akt signaling pathway	14/67	354/8466	5.03201e-07	2.51601e-05	1.90687e-05	ANGPT1/FGF10/FGF2/FGF7/FLT3LG/IGF1/LAMA2/NGF/PDGFD/RELN/THBS4/TNR/TNXB/FGF16	14
hsa04360	Axon guidance	9/67	182/8466	1.17577e-05	0.000391924	0.000297037	CXCL12/GDF7/NTN1/NTNG1/SEMA3D/SEMA3E/SEMA3G/SLIT2/SLIT3	9
hsa05218	Melanoma	6/67	72/8466	2.0296e-05	0.000507401	0.000384556	FGF10/FGF2/FGF7/IGF1/PDGFD/FGF16	6
hsa04310	Wnt signaling pathway	8/67	171/8466	5.56028e-05	0.00111206	0.000842822	RSPO1/RSPO2/RSPO3/SFRP1/SFRP2/SFRP5/WNT2B/WNT9A	8
hsa04014	Ras signaling pathway	9/67	236/8466	9.11672e-05	0.00151945	0.00115159	ANGPT1/FGF10/FGF2/FGF7/FLT3LG/IGF1/NGF/PDGFD/FGF16	9
hsa05224	Breast cancer	7/67	147/8466	0.00015011	0.00214443	0.00162525	FGF10/FGF2/FGF7/IGF1/WNT2B/WNT9A/FGF16	7
hsa04015	Rap1 signaling pathway	8/67	210/8466	0.000232676	0.00290845	0.0022043	ANGPT1/FGF10/FGF2/FGF7/IGF1/NGF/PDGFD/FGF16	8
hsa04010	MAPK signaling pathway	9/67	301/8466	0.000561098	0.00623442	0.00472504	ANGPT1/FGF10/FGF2/FGF7/FLT3LG/IGF1/NGF/PDGFD/FGF16	9
hsa04512	ECM-receptor interaction	5/67	89/8466	0.000663161	0.00663161	0.00502606	LAMA2/RELN/THBS4/TNR/TNXB	5
hsa04510	Focal adhesion	7/67	203/8466	0.0010568	0.00865442	0.00655914	IGF1/LAMA2/PDGFD/RELN/THBS4/TNR/TNXB	7
hsa05226	Gastric cancer	6/67	149/8466	0.00110825	0.00865442	0.00655914	FGF10/FGF2/FGF7/WNT2B/WNT9A/FGF16	6
hsa04061	Viral protein interaction with cytokine and cytokine receptor	5/67	100/8466	0.00112507	0.00865442	0.00655914	CCL11/CCL21/CCL23/CXCL12/CCL14	5
